# Supplementary material for: Learning of Precise Spike Times with Homeostatic Membrane Potential Dependent Synaptic Plasticity
Source: PLoS One. 2016 Feb 22;11(2):e0148948. doi: 10.1371/journal.pone.0148948 (PMC4763343; doi:10.1371/journal.pone.0148948)
Supplement: S1 Complete Code — In the supporting material, embedded in the appropriate folder structure we include our scripts written in Python and Matlab that generate the data used in the figures in this article. Further instructions are included within Readme.txt inside the zip-file. (ZIP) [file pone.0148948.s001.zip]

Archive with 249 entries (209 files):
- README.txt
- Stochastic_current_input_Fig5_Fig6/FP_Learning/Lernordner/FP_Learning.m
- Stochastic_current_input_Fig5_Fig6/FP_Learning/Lernordner/FP_Learning_Problemfinden.m
- Stochastic_current_input_Fig5_Fig6/FP_Learning/Lernordner/submit_FP_Learning_N200
- Stochastic_current_input_Fig5_Fig6/FP_Learning/Lernordner/submit_FP_Learning_N500
- Stochastic_current_input_Fig5_Fig6/FP_Learning/Lernordner/submit_FP_Learning_N1000
- Stochastic_current_input_Fig5_Fig6/FP_Learning/Lernordner/victorpupura_spiketrainabstand.m
- Stochastic_current_input_Fig5_Fig6/MPDP/Lernordner/MPDP.m
- Stochastic_current_input_Fig5_Fig6/MPDP/Lernordner/MPDP_Lernspuren_Legacy.m
- Stochastic_current_input_Fig5_Fig6/MPDP/Lernordner/submit_MPDP
- Stochastic_current_input_Fig5_Fig6/MPDP/Lernordner/submit_MPDP_Lauf11bis20
- Stochastic_current_input_Fig5_Fig6/MPDP/Lernordner/victorpupura_spiketrainabstand.m
- Stochastic_current_input_Fig5_Fig6/FP_Learning/Recallrausch_FP_pN1_pa9.mat
- Stochastic_current_input_Fig5_Fig6/FP_Learning/Recallrausch_FP_pN1_pa10.mat
- Stochastic_current_input_Fig5_Fig6/FP_Learning/Recallrausch_FP_pN1_pa11.mat
- Stochastic_current_input_Fig5_Fig6/FP_Learning/Recallrausch_FP_pN1_pa12.mat
- Stochastic_current_input_Fig5_Fig6/FP_Learning/Recallrausch_FP_pN1_pa13.mat
- Stochastic_current_input_Fig5_Fig6/FP_Learning/Recallrausch_FP_pN2_pa1.mat
- Stochastic_current_input_Fig5_Fig6/FP_Learning/Recallrausch_FP_pN2_pa2.mat
- Stochastic_current_input_Fig5_Fig6/FP_Learning/Recallrausch_FP_pN2_pa3.mat
- Stochastic_current_input_Fig5_Fig6/FP_Learning/Recallrausch_FP_pN2_pa4.mat
- Stochastic_current_input_Fig5_Fig6/FP_Learning/Recallrausch_FP_pN2_pa5.mat
- Stochastic_current_input_Fig5_Fig6/FP_Learning/Recallrausch_FP_pN2_pa6.mat
- Stochastic_current_input_Fig5_Fig6/FP_Learning/Recallrausch_FP_pN2_pa7.mat
- Stochastic_current_input_Fig5_Fig6/FP_Learning/Recallrausch_FP_pN2_pa8.mat
- Stochastic_current_input_Fig5_Fig6/FP_Learning/Recallrausch_FP_pN2_pa9.mat
- Stochastic_current_input_Fig5_Fig6/FP_Learning/Recallrausch_FP_pN2_pa10.mat
- Stochastic_current_input_Fig5_Fig6/FP_Learning/Recallrausch_FP_pN2_pa11.mat
- Stochastic_current_input_Fig5_Fig6/FP_Learning/Hyperwuerfel_FP_Recallrausch.mat
- Stochastic_current_input_Fig5_Fig6/FP_Learning/Recallrausch_FP_pN1_pa1.mat
- Stochastic_current_input_Fig5_Fig6/FP_Learning/Recallrausch_FP_pN1_pa2.mat
- Stochastic_current_input_Fig5_Fig6/FP_Learning/Recallrausch_FP_pN1_pa3.mat
- Stochastic_current_input_Fig5_Fig6/FP_Learning/Recallrausch_FP_pN1_pa4.mat
- Stochastic_current_input_Fig5_Fig6/FP_Learning/Recallrausch_FP_pN1_pa5.mat
- Stochastic_current_input_Fig5_Fig6/FP_Learning/Recallrausch_FP_pN1_pa6.mat
- Stochastic_current_input_Fig5_Fig6/FP_Learning/Recallrausch_FP_pN1_pa7.mat
- Stochastic_current_input_Fig5_Fig6/FP_Learning/Recallrausch_FP_pN1_pa8.mat
- Stochastic_current_input_Fig5_Fig6/FP_Learning/Recallrausch_FP_pN2_pa12.mat
- Stochastic_current_input_Fig5_Fig6/FP_Learning/Recallrausch_FP_pN2_pa13.mat
- Stochastic_current_input_Fig5_Fig6/FP_Learning/Recallrausch_FP_pN3_pa1.mat
- Stochastic_current_input_Fig5_Fig6/FP_Learning/Recallrausch_FP_pN3_pa2.mat
- Stochastic_current_input_Fig5_Fig6/FP_Learning/Recallrausch_FP_pN3_pa3.mat
- Stochastic_current_input_Fig5_Fig6/FP_Learning/Recallrausch_FP_pN3_pa4.mat
- Stochastic_current_input_Fig5_Fig6/FP_Learning/Recallrausch_FP_pN3_pa5.mat
- Stochastic_current_input_Fig5_Fig6/FP_Learning/Recallrausch_FP_pN3_pa6.mat
- Stochastic_current_input_Fig5_Fig6/FP_Learning/Recallrausch_FP_pN3_pa7.mat
- Stochastic_current_input_Fig5_Fig6/FP_Learning/Recallrausch_FP_pN3_pa8.mat
- Stochastic_current_input_Fig5_Fig6/FP_Learning/Recallrausch_FP_pN3_pa9.mat
- Stochastic_current_input_Fig5_Fig6/FP_Learning/Recallrausch_FP_pN3_pa10.mat
- Stochastic_current_input_Fig5_Fig6/FP_Learning/Recallrausch_FP_pN3_pa11.mat
- Stochastic_current_input_Fig5_Fig6/FP_Learning/Recallrausch_FP_pN3_pa12.mat
- Stochastic_current_input_Fig5_Fig6/FP_Learning/Recallrausch_FP_pN3_pa13.mat
- Stochastic_current_input_Fig5_Fig6/FP_Learning/Recallrausch_testen.m
- Stochastic_current_input_Fig5_Fig6/FP_Learning/submit_Rauschtest
- Stochastic_current_input_Fig5_Fig6/FP_Learning/victorpupura_spiketrainabstand.m
- Stochastic_current_input_Fig5_Fig6/FP_Learning/Fig5D.m
- Stochastic_current_input_Fig5_Fig6/FP_Learning/Fig6_auxillary_script_FP.m
- Stochastic_current_input_Fig5_Fig6/FP_Learning/Fig5C.m
- Stochastic_current_input_Fig5_Fig6/MPDP/Hyperwuerfel_MPDP_Rauschen_beim_Lernen.mat
- Stochastic_current_input_Fig5_Fig6/MPDP/Hyperwuerfel_MPDP_Recallrausch.mat
- Stochastic_current_input_Fig5_Fig6/MPDP/Recallrausch_MPDP_pN1_pa1.mat
- Stochastic_current_input_Fig5_Fig6/MPDP/Recallrausch_MPDP_pN1_pa2.mat
- Stochastic_current_input_Fig5_Fig6/MPDP/Recallrausch_MPDP_pN1_pa3.mat
- Stochastic_current_input_Fig5_Fig6/MPDP/Recallrausch_MPDP_pN1_pa4.mat
- Stochastic_current_input_Fig5_Fig6/MPDP/Recallrausch_MPDP_pN1_pa5.mat
- Stochastic_current_input_Fig5_Fig6/MPDP/Recallrausch_MPDP_pN1_pa6.mat
- Stochastic_current_input_Fig5_Fig6/MPDP/Recallrausch_MPDP_pN1_pa7.mat
- Stochastic_current_input_Fig5_Fig6/MPDP/Recallrausch_MPDP_pN1_pa8.mat
- Stochastic_current_input_Fig5_Fig6/MPDP/Recallrausch_MPDP_pN1_pa9.mat
- Stochastic_current_input_Fig5_Fig6/MPDP/Recallrausch_MPDP_pN1_pa10.mat
- Stochastic_current_input_Fig5_Fig6/MPDP/Recallrausch_MPDP_pN2_pa1.mat
- Stochastic_current_input_Fig5_Fig6/MPDP/Recallrausch_MPDP_pN2_pa2.mat
- Stochastic_current_input_Fig5_Fig6/MPDP/Recallrausch_MPDP_pN2_pa3.mat
- Stochastic_current_input_Fig5_Fig6/MPDP/Recallrausch_MPDP_pN2_pa4.mat
- Stochastic_current_input_Fig5_Fig6/MPDP/Recallrausch_MPDP_pN2_pa5.mat
- Stochastic_current_input_Fig5_Fig6/MPDP/Recallrausch_MPDP_pN2_pa6.mat
- Stochastic_current_input_Fig5_Fig6/MPDP/Recallrausch_MPDP_pN2_pa7.mat
- Stochastic_current_input_Fig5_Fig6/MPDP/Recallrausch_MPDP_pN2_pa8.mat
- Stochastic_current_input_Fig5_Fig6/MPDP/Recallrausch_MPDP_pN2_pa9.mat
- Stochastic_current_input_Fig5_Fig6/MPDP/Recallrausch_MPDP_pN2_pa10.mat
- Stochastic_current_input_Fig5_Fig6/MPDP/Recallrausch_MPDP_pN3_pa1.mat
- Stochastic_current_input_Fig5_Fig6/MPDP/Recallrausch_MPDP_pN3_pa2.mat
- Stochastic_current_input_Fig5_Fig6/MPDP/Recallrausch_MPDP_pN3_pa3.mat
- Stochastic_current_input_Fig5_Fig6/MPDP/Recallrausch_MPDP_pN3_pa4.mat
- Stochastic_current_input_Fig5_Fig6/MPDP/Recallrausch_MPDP_pN3_pa5.mat
- Stochastic_current_input_Fig5_Fig6/MPDP/Recallrausch_MPDP_pN3_pa6.mat
- Stochastic_current_input_Fig5_Fig6/MPDP/Recallrausch_MPDP_pN3_pa7.mat
- Stochastic_current_input_Fig5_Fig6/MPDP/Recallrausch_MPDP_pN3_pa8.mat
- Stochastic_current_input_Fig5_Fig6/MPDP/Recallrausch_MPDP_pN3_pa9.mat
- Stochastic_current_input_Fig5_Fig6/MPDP/Recallrausch_MPDP_pN3_pa10.mat
- Stochastic_current_input_Fig5_Fig6/MPDP/Recallrausch_testen.m
- Stochastic_current_input_Fig5_Fig6/MPDP/submit_Rauschtest
- Stochastic_current_input_Fig5_Fig6/MPDP/victorpupura_spiketrainabstand.m
- Stochastic_current_input_Fig5_Fig6/MPDP/Fig6_auxillary_script_MPDP.m
- Stochastic_current_input_Fig5_Fig6/MPDP/Fig5B.m
- Stochastic_current_input_Fig5_Fig6/MPDP/Fig5A.m
- Stochastic_current_input_Fig5_Fig6/Fig5E.m
- Stochastic_current_input_Fig5_Fig6/Fig6.m
- Stochastic_current_input_Fig5_Fig6/Fig5A.m
- Stochastic_current_input_Fig5_Fig6/Fig5F.m
- Stochastic_current_input_Fig5_Fig6/Fig5B.m
- Stochastic_current_input_Fig5_Fig6/Fig6_auxillary_script_MPDP.m
- Stochastic_current_input_Fig5_Fig6/Hyperwuerfel_MPDP_Recallrausch.mat
- Stochastic_current_input_Fig5_Fig6/Fig5C.m
- Stochastic_current_input_Fig5_Fig6/Fig5D.m
- Stochastic_current_input_Fig5_Fig6/Fig6_auxillary_script_FP.m
- Stochastic_current_input_Fig5_Fig6/Hyperwuerfel_FP_Recallrausch.mat
- Stochastic_current_input_Fig5_Fig6/Fig5E_auxillary_script_MPDP.m
- Stochastic_current_input_Fig5_Fig6/Fig5E_auxillary_script_FP.m
- RandomInputCurrent_Fig7/Fig7ABCD/Rauschen_beim_Lernen/MPDP.m
- RandomInputCurrent_Fig7/Fig7ABCD/Rauschen_beim_Lernen/submit_MPDP
- RandomInputCurrent_Fig7/Fig7ABCD/Rauschen_beim_Lernen/victorpupura_spiketrainabstand.m
- RandomInputCurrent_Fig7/Fig7ABCD/Ohne_Rauschen/MPDP.m
- RandomInputCurrent_Fig7/Fig7ABCD/Ohne_Rauschen/submit_MPDP
- RandomInputCurrent_Fig7/Fig7ABCD/Ohne_Rauschen/victorpupura_spiketrainabstand.m
- RandomInputCurrent_Fig7/ELearning/Ohne_Rauschen/ELearning.m
- RandomInputCurrent_Fig7/ELearning/Ohne_Rauschen/florian_spikesortierung.m
- RandomInputCurrent_Fig7/ELearning/Ohne_Rauschen/Hyperwuerfel_ELearning_Recallrausch.mat
- RandomInputCurrent_Fig7/ELearning/Ohne_Rauschen/IaF_eventbasiert.m
- RandomInputCurrent_Fig7/ELearning/Ohne_Rauschen/IaF_eventbasiert_ausgabe.m
- RandomInputCurrent_Fig7/ELearning/Ohne_Rauschen/submit_ELearning
- RandomInputCurrent_Fig7/ELearning/Ohne_Rauschen/submit_ELearning_extra
- RandomInputCurrent_Fig7/ELearning/Ohne_Rauschen/submit_ELearning_Recallrausch
- RandomInputCurrent_Fig7/ELearning/Ohne_Rauschen/submit_ELearning_Recallrausch_extra
- RandomInputCurrent_Fig7/ELearning/Ohne_Rauschen/victorpupura_spiketrainabstand.m
- RandomInputCurrent_Fig7/ELearning/Ohne_Rauschen/ELearning_evaluation_of_capacity.m
- RandomInputCurrent_Fig7/FP_Learning/Ohne_Rauschen/FP.m
- RandomInputCurrent_Fig7/FP_Learning/Ohne_Rauschen/IaF_eventbasiert.m
- RandomInputCurrent_Fig7/FP_Learning/Ohne_Rauschen/IaF_eventbasiert_ausgabe.m
- RandomInputCurrent_Fig7/FP_Learning/Ohne_Rauschen/submit_FP
- RandomInputCurrent_Fig7/FP_Learning/Ohne_Rauschen/victorpupura_spiketrainabstand.m
- RandomInputCurrent_Fig7/ReSuMe/Ohne_Rauschen/ReSuMe_evaluation_of_capacity.m
- RandomInputCurrent_Fig7/ReSuMe/Ohne_Rauschen/Hyperwuerfel_ReSuMe_Recallrausch.mat
- RandomInputCurrent_Fig7/ReSuMe/Ohne_Rauschen/IaF_eventbasiert.m
- RandomInputCurrent_Fig7/ReSuMe/Ohne_Rauschen/IaF_eventbasiert_ausgabe.m
- RandomInputCurrent_Fig7/ReSuMe/Ohne_Rauschen/ReSuMe_Recallrausch.m
- RandomInputCurrent_Fig7/ReSuMe/Ohne_Rauschen/ReSuMetron.m
- RandomInputCurrent_Fig7/ReSuMe/Ohne_Rauschen/submit_ReSuMe_Recallrausch
- RandomInputCurrent_Fig7/ReSuMe/Ohne_Rauschen/submit_ReSuMetron
- RandomInputCurrent_Fig7/ReSuMe/Ohne_Rauschen/victorpupura_spiketrainabstand.m
- RandomInputCurrent_Fig7/Fig7ABCD/Fig7C.m
- RandomInputCurrent_Fig7/Fig7ABCD/Fig7A.m
- RandomInputCurrent_Fig7/Fig7ABCD/Hyperwuerfel_MPDP_Recallrausch.mat
- RandomInputCurrent_Fig7/Fig7ABCD/MPDP_Recallrausch.m
- RandomInputCurrent_Fig7/Fig7ABCD/submit_MPDP_Recallrausch
- RandomInputCurrent_Fig7/Fig7ABCD/victorpupura_spiketrainabstand.m
- RandomInputCurrent_Fig7/Fig7ABCD/Fig7B.m
- RandomInputCurrent_Fig7/Fig7ABCD/Fig7C.m~
- RandomInputCurrent_Fig7/Fig7ABCD/Auswerten_Gewichtsvarianz.m~
- RandomInputCurrent_Fig7/Fig7ABCD/Fig7D.m
- RandomInputCurrent_Fig7/Fig7E/AlleAlgos_Kapauebersicht_mit_Kreuzen.m
- RandomInputCurrent_Fig7/Fig7F/AlleAlgos_Kapauebersicht_mit_Kreuzen.m
- RandomInputCurrent_Fig7/FP_Learning/FP_Learning_evaluation_of_capacity.m
- RandomInputCurrent_Fig7/FP_Learning/FP_Recallrausch.m
- RandomInputCurrent_Fig7/FP_Learning/Hyperwuerfel_FP_Recallrausch.mat
- RandomInputCurrent_Fig7/FP_Learning/IaF_eventbasiert.m
- RandomInputCurrent_Fig7/FP_Learning/IaF_eventbasiert_ausgabe.m
- RandomInputCurrent_Fig7/FP_Learning/submit_FP_Recallrausch
- RandomInputCurrent_Fig7/FP_Learning/victorpupura_spiketrainabstand.m
- Noisefree_Fig4/MPDP/Ohne_Rauschen/MPDP.m
- Noisefree_Fig4/MPDP/Ohne_Rauschen/MPDP_kapazitaet.m
- Noisefree_Fig4/MPDP/Ohne_Rauschen/submit_MPDP
- Noisefree_Fig4/MPDP/Ohne_Rauschen/victorpupura_spiketrainabstand.m
- Noisefree_Fig4/MPDP/Rauschen_beim_Lernen/MPDP.m
- Noisefree_Fig4/MPDP/Rauschen_beim_Lernen/submit_MPDP
- Noisefree_Fig4/MPDP/Rauschen_beim_Lernen/victorpupura_spiketrainabstand.m
- Noisefree_Fig4/FP_Learning/Ohne_Rauschen/FP.m
- Noisefree_Fig4/FP_Learning/Ohne_Rauschen/IaF_eventbasiert.m
- Noisefree_Fig4/FP_Learning/Ohne_Rauschen/IaF_eventbasiert_ausgabe.m
- Noisefree_Fig4/FP_Learning/Ohne_Rauschen/submit_FP
- Noisefree_Fig4/FP_Learning/Ohne_Rauschen/victorpupura_spiketrainabstand.m
- Noisefree_Fig4/ELearning/Ohne_Rauschen/ELearning.m
- Noisefree_Fig4/ELearning/Ohne_Rauschen/florian_spikesortierung.m
- Noisefree_Fig4/ELearning/Ohne_Rauschen/Hyperwuerfel_ELearning_Recallrausch.mat
- Noisefree_Fig4/ELearning/Ohne_Rauschen/IaF_eventbasiert.m
- Noisefree_Fig4/ELearning/Ohne_Rauschen/IaF_eventbasiert_ausgabe.m
- Noisefree_Fig4/ELearning/Ohne_Rauschen/submit_ELearning
- Noisefree_Fig4/ELearning/Ohne_Rauschen/victorpupura_spiketrainabstand.m
- Noisefree_Fig4/ELearning/Ohne_Rauschen/ELearning_evaluation_of_capacity.m
- Noisefree_Fig4/ReSuMe/Ohne_Rauschen/ReSuMe_evaluation_of_capacity.m
- Noisefree_Fig4/ReSuMe/Ohne_Rauschen/Hyperwuerfel_ReSuMe_Recallrausch.mat
- Noisefree_Fig4/ReSuMe/Ohne_Rauschen/IaF_eventbasiert.m
- Noisefree_Fig4/ReSuMe/Ohne_Rauschen/IaF_eventbasiert_ausgabe.m
- Noisefree_Fig4/ReSuMe/Ohne_Rauschen/ReSuMetron.m
- Noisefree_Fig4/ReSuMe/Ohne_Rauschen/submit_ReSuMetron
- Noisefree_Fig4/ReSuMe/Ohne_Rauschen/victorpupura_spiketrainabstand.m
- Noisefree_Fig4/MPDP/Hyperwuerfel_MPDP_Ohne_Rauschen_fuerplot.mat
- Noisefree_Fig4/MPDP/MPDP_Fig4C_Fig4D.m
- Noisefree_Fig4/MPDP/submit_MPDP_LeichtesLernrauschen2000
- Noisefree_Fig4/MPDP/submit_MPDP_Recallrausch_rg0
- Noisefree_Fig4/MPDP/submit_MPDP_Recallrausch_rg1
- Noisefree_Fig4/MPDP/submit_MPDP_Recallrausch_rg02
- Noisefree_Fig4/MPDP/submit_MPDP_Recallrausch_rg05
- Noisefree_Fig4/MPDP/victorpupura_spiketrainabstand.m
- Noisefree_Fig4/MPDP/MPDP_Fig4A_Fig4B.m
- Noisefree_Fig4/MPDP/Plot_kapazitaet_MPDP.m
- Noisefree_Fig4/FP_Learning/FP_Learning_evaluation_of_capacity.m
- Noisefree_Fig4/FP_Learning/FP_Recallrausch.m
- Noisefree_Fig4/FP_Learning/Hyperwuerfel_FP_Recallrausch.mat
- Noisefree_Fig4/FP_Learning/IaF_eventbasiert.m
- Noisefree_Fig4/FP_Learning/IaF_eventbasiert_ausgabe.m
- Noisefree_Fig4/FP_Learning/submit_FP_Recallrausch
- Noisefree_Fig4/FP_Learning/victorpupura_spiketrainabstand.m
- Noisefree_Fig4/Fig4E/Capacities_Fig4E.m
- Noisefree_Fig4/MPDP_Fig4A_Fig4B.m
- Noisefree_Fig4/Hyperwuerfel_MPDP_Ohne_Rauschen_fuerplot.mat
- Noisefree_Fig4/MPDP_Fig4C_Fig4D.m
- Stochastic_current_input_Fig5_Fig6/FP_Learning/Lernordner/Rohdaten/
- Stochastic_current_input_Fig5_Fig6/MPDP/Lernordner/Rohdaten/
- Stochastic_current_input_Fig5_Fig6/FP_Learning/Lernordner/
- Stochastic_current_input_Fig5_Fig6/MPDP/Lernordner/
- Stochastic_current_input_Fig5_Fig6/FP_Learning/
- Stochastic_current_input_Fig5_Fig6/MPDP/
- Stochastic_current_input_Fig5_Fig6/
- RandomInputCurrent_Fig7/Fig7ABCD/Rauschen_beim_Lernen/Rohdaten/
- RandomInputCurrent_Fig7/Fig7ABCD/Ohne_Rauschen/Rohdaten/
- RandomInputCurrent_Fig7/ELearning/Ohne_Rauschen/Rohdaten/
- RandomInputCurrent_Fig7/FP_Learning/Ohne_Rauschen/Rohdaten/
- RandomInputCurrent_Fig7/ReSuMe/Ohne_Rauschen/Rohdaten/
- RandomInputCurrent_Fig7/Fig7ABCD/Rauschen_beim_Lernen/
- RandomInputCurrent_Fig7/Fig7ABCD/Ohne_Rauschen/
- RandomInputCurrent_Fig7/ELearning/Ohne_Rauschen/
- RandomInputCurrent_Fig7/FP_Learning/Ohne_Rauschen/
- RandomInputCurrent_Fig7/ReSuMe/Ohne_Rauschen/
- RandomInputCurrent_Fig7/Fig7ABCD/
- RandomInputCurrent_Fig7/Fig7E/
- RandomInputCurrent_Fig7/Fig7F/
- RandomInputCurrent_Fig7/ELearning/
- RandomInputCurrent_Fig7/FP_Learning/
- RandomInputCurrent_Fig7/ReSuMe/
- RandomInputCurrent_Fig7/
- Noisefree_Fig4/MPDP/Ohne_Rauschen/Rohdaten/
- Noisefree_Fig4/MPDP/Rauschen_beim_Lernen/Rohdaten/
- Noisefree_Fig4/FP_Learning/Ohne_Rauschen/Rohdaten/
- Noisefree_Fig4/ELearning/Ohne_Rauschen/Rohdaten/
- Noisefree_Fig4/ReSuMe/Ohne_Rauschen/Rohdaten/
- Noisefree_Fig4/MPDP/Ohne_Rauschen/
- Noisefree_Fig4/MPDP/Rauschen_beim_Lernen/
- Noisefree_Fig4/FP_Learning/Ohne_Rauschen/
- Noisefree_Fig4/ELearning/Ohne_Rauschen/
- Noisefree_Fig4/ReSuMe/Ohne_Rauschen/
- Noisefree_Fig4/MPDP/
- Noisefree_Fig4/FP_Learning/
- Noisefree_Fig4/ELearning/
- Noisefree_Fig4/ReSuMe/
- Noisefree_Fig4/Fig4E/
- Noisefree_Fig4/
- STDPwindow_and_conductance_based_simulation/associative_learning.py
- STDPwindow_and_conductance_based_simulation/stdp_curve.py
