# Supplementary material for: Learning of Precise Spike Times with Homeostatic Membrane Potential Dependent Synaptic Plasticity
Source: PLoS One. 2016 Feb 22;11(2):e0148948. doi: 10.1371/journal.pone.0148948 (PMC4763343; doi:10.1371/journal.pone.0148948)
Supplement: S1 Complete Code — In the supporting material, embedded in the appropriate folder structure we include our scripts written in Python and Matlab that generate the data used in the figures in this article. Further instructions are included within Readme.txt inside the zip-file. (ZIP) [file pone.0148948.s001.zip › README.txt]

This supplement contains the scripts written in Python and Matlab that generate the simulated data and produce the plots from that data. The raw data from the different simulation runs in general is not included, since it is several GB of binary Matlab files. However, it can be reproduced by running the respective scripts. We will describe the usage below.

The scripts and folder structure are not homogenized over the different simulation runs, because we added functionality as we progressed in order to refine the analysis.

STDP window, Fig1C:
This window is generated by the script stdp_curve.py

Figure 2:
This figure is generated by the script associative_learning.py

Generating the data for Figures 4, 5, 6 and 7:
The folder structure in this supplement allows to recreate the simulations, and should not be altered when using the scripts. Typically, the first subfolder is called MPDP, ReSuMe, ELearning or FP_Learning. This refers to the learning algorithm used in the respective script. These folders contain subfolders for the main simulation routines. For Figure 4 and 7, the subfolder is called Ohne_Rauschen ("without_noise"); this name is an artefact because we introduced noise later and did not change the already existing simulation data. For Figure 5 and 6, it is a folder called Lernordner ("learning_folder") which contains the main script used for the numerical simulation runs. In each of these folders, there are the main scripts and several helper scripts, depending on the learning algorithm. For example, in Noisefree_Fig4/ELearning/Ohne_Rauschen there are the Matlab-scripts ELearning.m, ELearning_evaluation_of_capacity.m, florian_spikesortierung.m, IaF_eventbasiert.m, IaF_eventbasiert_ausgabe.m and victorpupura_spiketrainabstand.m. The main script is always the one with the name of the respective learning algorithm. Here, it is ELearning.m. These scripts have been written to run in parallel on a cluster of CPUs. Therefore they will check for a variable "parameter_lauf", which in the cluster run is a integer that determines the respective run. If it is not present, the same script can be run locally in Matlab and it will give graphical output to visually inspect the progress of learning. Otherwise, if parameter_lauf is present, it will not produce any output except at the very end will save the final state of the network as well as derivative variables that save the network state during learning. Each separate simulation run saves the output in a unique .mat-file. For a list of parameters, go to the bash scripts with names as submit_ELearning that start Matlab, generate the variables that determine network size and load, and start the simulation in Matlab. Keep in mind that the simulations are quite costly and can take around a week for large networks and loads.
The helper scripts are used to analyse the output or in the case of florian_spikesortierung.m, contain functions that are necessary for the E-Learning algorithm. We used the VP distance (see article) to compute the distance of the actual output to the desired output, using the script victorpupura_spiketrainabstand.m. IaF_eventbasiert.m is a custom written program that integrates a single postsynaptic integrate-and-fire neurom in an event based scheme, which is faster and more precise than the Euler scheme with fixed step size. However, it does not allow using the membrane potential for learning, which is why in the case of MPDP we used Euler.

Figure 4:
This figure shows the process of training a network with MPDP, as well as the final capacities with ReSuMe, E-Learning and FP-Learning. The subfolders ReSuMe/Ohne_Rauschen and ELearning/Ohne_Rauschen contain files ReSuMe_evaluation_of_capacity.m and ELearning_evaluation_of_capacity.m which compute the average recall as a function of load for different network sizes similar to Fig. 4 C for MPDP. The same is true for the script FP_Learning_evaluation_of_capacity.m in subfolder FP_Learning. The crossing with 90% recall we call the capacity, and these values are used in Fig. 4 E, see the respective subfolder. The script MPDP_Fig4A_Fig4B.m requires the raw data, and because of that they do not work here. The script MPDP_Fig4C_Fig4D.m uses processed data that was saved in Hyperwuerfel_MPDP_Ohne_Rauschen_fuerplot.mat.

Figures 5 and 6:
This figure shows the impact of a random input current of different widths into the neuron during learning. The raw data has been processed and saved into files Hyperwuerfel_FP_Recallrausch.mat and Hyperwuerfel_MPDP_Recallrausch.mat. We include a separate file for each subplot, which can be identified by their name ("Fig5A.m" etc.). The scripts for Fig. 5 A to D are general purpose scripts that allow a wide range of different plots, which can be set by changing the parameters unabh_variable, variation, parameter_N, parameter_alpha, parameter_tcc, parameter_breite_beimlernen and parameter_breite_beimrecall. They are set to reproduce the specific plot. Fig5E.m is a derivative plot, whose values can be obtained with the aid of scripts Fig5E_auxillary_script_MPDP.m resp. Fig5E_auxillary_script_FP.m. See instructions given in these auxillary scripts. Fig5F.m would produce the plots if the data was present; because the raw data files are not included, they do not work. 
 
Figure 7:
This figure analyses the impact of jittered input spike times on recall and learning. Again, the raw data is not present. Scripts Fig4A.m and Fig4B.m use processed data. Fig4C.m and Fig4D.m require raw data to analyse the weights. Fig4E.m and Fig4F.m use capacities for all learning algorithms and under different conditions; these values can be obtained by using the scripts in the subfolders for each learning algorithms.
