# Supplementary material for: Learning of Precise Spike Times with Homeostatic Membrane Potential Dependent Synaptic Plasticity
Source: PLoS One. 2016 Feb 22;11(2):e0148948. doi: 10.1371/journal.pone.0148948 (PMC4763343; doi:10.1371/journal.pone.0148948)
Supplement: S1 Complete Code — In the supporting material, embedded in the appropriate folder structure we include our scripts written in Python and Matlab that generate the data used in the figures in this article. Further instructions are included within Readme.txt inside the zip-file. (ZIP) [file pone.0148948.s001.zip › Stochastic_current_input_Fig5_Fig6/FP_Learning/Lernordner/FP_Learning_Problemfinden.m]

	
clear
malen = 1;

parameter_N = 1;
parameter_alpha = 1;
parameter_eta = 1;
parameter_lauf = 1;

malskip = 10;
ausgabeschrittweite = malskip;

wiederholungen = 2000;

N_vek = [200 500 1000];
	
alpha_vek = [0.01 0.02 0.04 0.06 0.08 0.1 0.125 0.15 0.175 0.2 0.225 0.25 0.275 0.3];
eta_vek = [1 1 1]*10^(-8);
breiten_vek = [0, 0.1, 0.2, 0.5, 1, 2, 5]/1000;
	

	
	N = N_vek(parameter_N);
	P = round(alpha_vek(parameter_alpha)*N);
	eta = eta_vek(parameter_N);
	ausgabeschrittweite = 500;
else
	clear
	clusterlauf = 0;
	bildschirm = get(0, 'ScreenSize');
	bildschirm(2) = round(bildschirm(4)/2);
	bildschirm(4) = round(bildschirm(4)/2);
	rng(2)
	
	malen = 1;
	malskip = 10;
	
	wiederholungen = 1000;
	N = 500;
	alpha = 0.1;
	P = round(alpha*N);
	eta = 10^-8;
	ausgabeschrittweite = malskip;
	breiten_vek = [5]/1000;	% Standardabweichung des Noise in mV
end

affix = 'Rohdaten/mat_FP_Learning';

% Due to an accidental cluster breakdown, I have to run this again and check for already existing output files, to cut down double work
if clusterlauf
	flagge = 0;
	try
		load([affix '_pN' num2str(parameter_N) '_pa' num2str(parameter_alpha) '_pe' num2str(parameter_eta) '_Durchgang' num2str(parameter_lauf)])
		flagge = 1;
	end
	if flagge
		error('Parameterkombination wurde schon bearbeitet. Abbruch!')
	end
end

anstandsabstand = 0.01;						% Diese Zeit wird vorne und hinten an das Intervall angeklebt, um sicherzustellen dass
% keine Spikes nach dem Intervall kommen würden (die presynaptischen Spikes würden sonst maximal
% bis ans Ende der Simulation gehen).
% Parameter des Neurons
tau_s = 0.003;				% Zeitkonstante des synaptischen Stromes (Risetime des PSP)
tau_mem = 0.01;				% Zeitkonstante Zellmembran
V_thr = 0.02;				% Feuerschwelle
V_reset = -0.005;				% Betrag, auf den die Hyperpolarisierung gesetzt wird nach einem Spike

% Parameter der FP-Regel
deltamax = 0.002;				% Länge des FP-Fensters


% Parameter der Präsentation und Simulation
theta_cc_vek = [1 2 3 4 5 10];	% Vektor der Höchstabstande des Teacherspikes vom gelernten Spike. Schwelle für korrekte Klassifizierung. Einheit ms!!!
T = 0.2;					% Dauer der Präsentation
T_voll = T + 2*anstandsabstand;	% Den Rand jeweils um 5*maxsigma nach links und rechts erweitern
vpmessung_tauq = T_voll;		% Das ist das tau_q, mit der die VP-Distanz gemessen wird
dt = 0.0001;				% Schrittweite der Simulation

randabstand = 0.020;			% Abstand der gewünschten post-Spikes zum Rand der Simulation
V_wuensch = 0.03;				% Mittleres gewünschtes Membranpotential zu Anfang

% ################################################################
% Parameter Ende

% Parameter Umrechnen auf Einheiten von dt
deltamax = round(deltamax/dt);

postinputs_vorne = randabstand;
postinputs_hinten = T - randabstand;

anz_tcv = numel(theta_cc_vek);
anz_breiten = numel(breiten_vek);
richtig_mat = zeros((2*anz_tcv + 3), wiederholungen, anz_breiten);

% Reihenfolge der Werte (in den Zeilen):
% 1. Anteil der Läufe, in denen die Anzahl der Wunschspikes mit der Anzahl der tatsächlichen Spikes übereinstimmt.
% 2. Anteil der Läufe, in denen der Spike insgesamt fehlt (nachgewiesen mit Verschiebekosten == 1)
% 3. Anteil der Läufe, in denen zu viele Spikes vorkommen (nachgewiesen mit Verschiebekosten > 1)
% Und dann folgt als weiteres 4. und 5. alternierend in der Anzahl von Einträgen in theta_cc_vek
% 4. (6., 8., ...) Anteil der Läufe, in denen 1. und der Abstand in der Zeit weniger als entsprechender Eintrag in theta_cc_vek
% 5. (7., 9., ...) Mittlerer Abstand der Spikes im Falle 1.

w_wuensch = T/N*V_wuensch;		% Zielgewicht ausrechnen
w = w_wuensch*(1 + randn(N, 1));	% Gewichtsvektor auswürfeln

wdt = sqrt(dt/tau_mem);

% Die verschiedenen Spike-Arrays
pre_spikezeiten = {};		% Liste der presynaptischen Spikezeiten, jeweils terminiert durch einen Spike nach dem Intervall
post_inputzeiten = {};		% Liste der Zeiten der externen Inputs, ebenfalls terminiert
post_inputzeiten_echtzeit = {};
inputhoehen = {};			% Liste der Höhen des Delta-Pulse der externen Inputs

for p = 1:P
	post_inputzeiten{p} = unique(round([((postinputs_hinten - postinputs_vorne)*rand + postinputs_vorne) + anstandsabstand; 10*T]/dt));
	post_inputzeiten_echtzeit{p} = post_inputzeiten{p}*dt;
	inputhoehen{p} = (V_thr - 2*V_reset)*ones(size(post_inputzeiten(:, 1)));	% Änderung hier: Inputhöhe vergrößert
	sammel = [randperm(N)' round((T*rand(N, 1) + anstandsabstand)/dt)];
	sammel(sammel == 0) = 1;						% Zeit = 0 muss aufgefangen werden, weil sonst die pre-Spike-Kette nicht läuft
	[zwischen, idcs] = sort(sammel(:, 2));
	pre_spikezeiten{p} = [sammel(idcs, :); [1 10*T]];
end

w = [w w_wuensch*(1 + randn(N, (anz_breiten - 1)))]; % Zum debuggen ist dieses Konstrukt

T = T_voll;
t = dt:dt:T;
M = numel(t);

expfac_taus = exp(-dt/tau_s);
expfac_taum = exp(-dt/tau_mem);
Vfac = (expfac_taum - expfac_taus)/(tau_mem/tau_s - 1);

nulldummy = zeros(N, 1);
postspikescell = {};

if malen
	figure('Position', bildschirm)
	subplot(2, 3, 1);
end

flagge_aussen = zeros(1, anz_breiten);

tic
zaehler = 0;
while (zaehler < wiederholungen)
	zaehler = zaehler + 1;

	for mdg = randperm(P)					
		for zaehler_breiten = 1:anz_breiten
			V = zeros(1, M);
			Isyn = zeros(1, 1);
			pre_PSP = zeros(N, 1);
			PSP = zeros(N, 1);
			postspikes = [];
			dw = zeros(N, 1);
			
			zaehler_pre = 1;
			zaehler_post = 1;
			
			flagge_innen = 1;
			spikeerzeugt = 0;
			gaga = 0;
			while (gaga < M-1) && flagge_innen
				gaga = gaga + 1;
				V(gaga+1) = V(gaga)*expfac_taum + Isyn*Vfac + breiten_vek(zaehler_breiten)*randn*wdt;
				Isyn = Isyn*expfac_taus;
				PSP = PSP*expfac_taum + pre_PSP*Vfac;
				pre_PSP = pre_PSP*expfac_taus;
				
				while pre_spikezeiten{mdg}(zaehler_pre, 2) == gaga
					Isyn = Isyn + w(pre_spikezeiten{mdg}(zaehler_pre, 1), zaehler_breiten)/tau_s;
					pre_PSP(pre_spikezeiten{mdg}(zaehler_pre, 1)) = pre_PSP(pre_spikezeiten{mdg}(zaehler_pre, 1)) + 1/tau_s;
					zaehler_pre = zaehler_pre + 1;
				end
				
				if (post_inputzeiten{mdg}(zaehler_post) + deltamax) == gaga
					zaehler_post = zaehler_post + 1;
					if spikeerzeugt == 0
						flagge_innen = 0;
						dw = dw + PSP;
					end
				end
				
				if V(gaga+1) > V_thr
					if flagge_innen
						V(gaga+1) = V_reset;
						postspikes = [postspikes gaga*dt];
						if spikeerzeugt == 0;
							if (post_inputzeiten{mdg}(1) - deltamax) > gaga
								flagge_innen = 0;
								dw = dw - PSP;
							else
								spikeerzeugt = 1;
							end
						else
							flagge_innen = 0;
							dw = dw - PSP;
						end
					end
				end
				
			end
			
			w(:, zaehler_breiten) = w(:, zaehler_breiten) + eta*dw;
		end
		if malen
			if (mod(zaehler, malskip) == 0) && mdg < 6
				subplot(2, 3, mdg)
				plot(t, V)
				hold on
				line([1 1]*post_inputzeiten{mdg}(1)*dt, [V_reset V_thr], 'Color', 'r')
				if ~isempty(postspikes)
					plot(postspikes, V_thr, 'or')
				end
				axis([0 T V_reset V_thr])
				hold off
			end
		end
	end
	
	for mdg = 1:P
		for zaehler_breiten = 1:anz_breiten
			V = zeros(1, M);
			Isyn = zeros(1, 1);
			postspikes = [];
			zaehler_pre = 1;
			
			for gaga = 1:M-1
				V(gaga+1) = V(gaga)*expfac_taum + Isyn*Vfac;
				Isyn = Isyn*expfac_taus;
				
				while pre_spikezeiten{mdg}(zaehler_pre, 2) == gaga
					Isyn = Isyn + w(pre_spikezeiten{mdg}(zaehler_pre, 1), zaehler_breiten)/tau_s;
					zaehler_pre = zaehler_pre + 1;
				end
				
				if V(gaga+1) > V_thr
					postspikes = [postspikes gaga*dt];
					V(gaga+1) = V_reset;
				end
			end
			
			postspikescell{mdg, zaehler_breiten} = postspikes;
		end
		
		if malen
			if (mod(zaehler, malskip) == 0) && (mdg < 6)
				subplot(2, 3, mdg)
				hold on
				plot(t, V, 'g')
				for lauf = 1:numel(postspikes)
					plot(postspikes, V_thr, 'ob')
				end
				axis([0 T V_reset V_thr])
				hold off
			end
		end
	end
	
	for zaehler_breiten = 1:anz_breiten
		gas = 0;					% Gleiche Anzahl Spikes. Zählt, ob auch die richtige Anzahl Spikes auftritt
		mehrspikes = 0;				% Fälle mit zuviel Spikes
		keinspike = 0;				% Fälle, bei denen kein Spike da ist
		anz_cc = zeros(1, anz_tcv);		% Anzahl der Spikes, die \pm theta_cc um den Wunschspike liegen
		mittel_abstand = zeros(1, anz_tcv);	% Mittlerer Abstand der Spikes im Fall gas
		for mdg = 1:P
			% VP-Abstand bestimmen
			zwischen = victorpupura_spiketrainabstand(post_inputzeiten_echtzeit{mdg}(1:end-1), postspikescell{mdg, zaehler_breiten}, 1/vpmessung_tauq);
			if zwischen < 1
				gas = gas + 1;
				zwischen = zwischen*vpmessung_tauq*1000; % Abstand der Spikes auf ms umschreiben
				for innen = 1:anz_tcv
					if zwischen < theta_cc_vek(innen)
						anz_cc(innen) = anz_cc(innen) + 1;
						mittel_abstand(innen) = mittel_abstand(innen) + zwischen;
					end
				end
			elseif zwischen == 1
				keinspike = keinspike + 1;
			elseif zwischen > 1
				mehrspikes = mehrspikes + 1;
			else
				error('Mami, ich bin die Treppe heruntergefallen und kann meine Beine nicht mehr spüren!')
			end
		end
		
		richtig_mat(1:3, zaehler, zaehler_breiten) = [gas; keinspike; mehrspikes]/P;
		for innen = 1:anz_tcv
			richtig_mat(2*innen + 2, zaehler, zaehler_breiten) = anz_cc(innen)/P;
			if anz_cc(innen) ~= 0
				richtig_mat((2*innen+3), zaehler, zaehler_breiten) = mittel_abstand(innen)/anz_cc(innen);
			else
				richtig_mat((2*innen+3), zaehler, zaehler_breiten) = T*1000;
			end
		end
		
	end
	
	if malen && (mod(zaehler, malskip) == 0)
		subplot(2,3,6)
		hold on
		for zaehler_breiten = 1:anz_breiten
			plot(1:zaehler, richtig_mat(14, 1:zaehler, zaehler_breiten), 'Color', [zaehler_breiten/anz_breiten (1 - zaehler_breiten/anz_breiten) 0])
		end
		axis([0 wiederholungen 0 1])
		hold off
		drawnow
	end
	
	if mod(zaehler, ausgabeschrittweite) == 0
		fprintf('Durchgang %d, mittlerer Abstand von %.2f ms, Anteil Spikes im Ziel %.2f, Zeit %d\n', ...
			zaehler, richtig_mat(15, zaehler, 1), richtig_mat(14, zaehler, 1), round(toc))
	end
end

if clusterlauf
	save([affix '_pN' num2str(parameter_N) '_pa' num2str(parameter_alpha) '_pe' num2str(parameter_eta) '_Durchgang' num2str(parameter_lauf)], ...
		'richtig_mat', 'w', 'seeed')
end
