# Supplementary material for: Learning of Precise Spike Times with Homeostatic Membrane Potential Dependent Synaptic Plasticity
Source: PLoS One. 2016 Feb 22;11(2):e0148948. doi: 10.1371/journal.pone.0148948 (PMC4763343; doi:10.1371/journal.pone.0148948)
Supplement: S1 Complete Code — In the supporting material, embedded in the appropriate folder structure we include our scripts written in Python and Matlab that generate the data used in the figures in this article. Further instructions are included within Readme.txt inside the zip-file. (ZIP) [file pone.0148948.s001.zip › Stochastic_current_input_Fig5_Fig6/FP_Learning/Lernordner/victorpupura_spiketrainabstand.m]

% spiketrainabstand.m
%
% Rechnet in Abhängigkeit von einem Parameter q den Abstand
% zwischen zwei gegebenen Spiketrains aus. 
% Der Algorithmus ist in Victor & Purpura 1997 angegeben.
% In short: Mittels der Manipulationen: Zufügen eines Spikes,
% Löschen eines Spikes und Verschieben eines Spikes wird der eine
% in den anderen Spiketrain umgewandelt, wobei jeder Schritt 
% bestimmte Kosten verursacht. Der durch den Algorithmus bestimmte
% Abstand hat alle Eigenschaften einer Metrik.
% Der Parameter q bestimmt dabei die Kosten einer Verschiebung
% relativ zu Löschen/Erzeugen eines Spikes.
%
% Benutzung: pfadlaenge_aus = spiketrainabstand(st1, st2, q)
%
% st1, st2: Spiketrains, angebeben in Spikezeiten.
% q: Parameter, der die relativen Kosten von Erzeugen/Vernichten
% eines Spikes zum Verschieben regelt.
% pfadlaenge_aus: Kosten des "billigsten" Pfades

function pfadlaenge_aus = spiketrainabstand(st1, st2, q)

% Vermessen der Spiketrains; z und s sind zwar nicht die Zeilen- und Spaltenanzahl, das ist aber nicht so wichtig.
z = numel(st1);
s = numel(st2);

pfadlaenge = zeros(z+1,s+1);

% Der Algorithmus für Spikezeiten ist im Paper nicht eigenständig beschrieben, sondern wird als Sonderfall an den für ISIs angehängt. Ich glaube, hier muss man eine Änderung einführen, nämlich dass
% die G_i,j von "außerhalb", d.h. mit i oder j kleiner als Eins den Wert unendlich zugeschrieben bekommen, und nicht Null. Das wird realisiert, indem die obere und linke Kante einfach von Null
% bis z bzw. s laufen läßt
pfadlaenge(2:z+1, 1) = 1:z;
pfadlaenge(1, 2:s+1) = 1:s;

if (z ~= 0) && (s ~= 0)
	for n = 2:z+1
		for m = 2:s+1
			pfadlaenge(n,m) = min([(pfadlaenge(n-1,m)+1) (pfadlaenge(n,m-1)+1) (pfadlaenge(n-1,m-1) + q*abs(st1(n-1) - st2(m-1)))]);
		end
	end
else
	pfadlaenge = max([s z]);
end

pfadlaenge_aus = pfadlaenge(end, end);
