# Supplementary material for: Learning of Precise Spike Times with Homeostatic Membrane Potential Dependent Synaptic Plasticity
Source: PLoS One. 2016 Feb 22;11(2):e0148948. doi: 10.1371/journal.pone.0148948 (PMC4763343; doi:10.1371/journal.pone.0148948)
Supplement: S1 Complete Code — In the supporting material, embedded in the appropriate folder structure we include our scripts written in Python and Matlab that generate the data used in the figures in this article. Further instructions are included within Readme.txt inside the zip-file. (ZIP) [file pone.0148948.s001.zip › Stochastic_current_input_Fig5_Fig6/MPDP/Lernordner/MPDP_Lernspuren_Legacy.m]

% Hier werden die Daten eingelesen und Kapazitätskurven erstellt.

clear

affix = 'Lernordner/Rohdaten/mat_MPDP';

farbvek = 'brkgmcybrkgmcy';

theta_cc_vek = [1 2 3 4 5 10];
parameter_tcc = 2;
parameter_sigma = 1;

lernkurven = 'ja';
darstellung_N = {'fix', 3};
darstellung_alpha = {'variabel', 2};
darstellung_eta = {'fix', 1};

kapazitaetskurven = 'nix';
welchekurve = 'N';

einzelkurven = 'nix';
Nae = [1, 1, 1];

spikeanzahlkurven = 'nix';

N_vek = [200 500 1000 2000];
alpha_vek = [0.01 0.02 0.04 0.06 0.08 0.1 0.125 0.15 0.175 0.2];
eta_vek = 1;

breiten_vek = [0, 0.1, 0.2, 0.5, 1, 2, 5]/1000;
max_wiederholungen = 10000;
anzahl_durchlaeufe = 10;

lsindex_vek = [1*ones(1, 7) 2*ones(1, 7)];
ls_cell = {'-', '--'};


laenge_equi = 100;
index_re = 2*parameter_tcc + 2;
index_ma = 2*parameter_tcc + 3;
%index_re = 1;

tic

if strcmp(lernkurven, 'ja')
	% Anzahl der Lernkurven zum Anzeigen bestimmen
	if strcmp(darstellung_N{1}, 'variabel')
		anz_kurven = numel(N_vek);
		mm_N = [1 numel(N_vek)];
		mm_alpha = [1 1]*darstellung_alpha{2};
		mm_eta = [1 1]*darstellung_eta{2};
	elseif strcmp(darstellung_alpha{1}, 'variabel')
		anz_kurven = numel(alpha_vek);
		mm_N = [1 1]*darstellung_N{2};
		mm_alpha = [1 numel(alpha_vek)];
		mm_eta = [1 1]*darstellung_eta{2};
	elseif strcmp(darstellung_eta{1}, 'variabel')
		anz_kurven = numel(eta_vek);
		mm_N = [1 1]*darstellung_N{2};
		mm_alpha = [1 1]*darstellung_alpha{2};
		mm_eta = [1 numel(eta_vek)];
	end
	
	mittelabstand = zeros(anz_kurven, max_wiederholungen);
	richtigerkannt = zeros(anz_kurven, max_wiederholungen);
	zaehler = 0;
	for parameter_N = mm_N(1):mm_N(2)
		N = N_vek(parameter_N);
		for parameter_alpha = mm_alpha(1):mm_alpha(2)
			P = round(N*alpha_vek(parameter_alpha));
			for parameter_eta = mm_eta(1):mm_eta(2)
				zaehler = zaehler + 1;
				zaehler_wieder = 0;
				for parameter_lauf = 1:anzahl_durchlaeufe
					try
						load([affix '_pN' num2str(parameter_N) '_pa' num2str(parameter_alpha) '_pe' num2str(parameter_eta) '_Durchgang' num2str(parameter_lauf)]);
						zaehler_wieder = zaehler_wieder + 1;
						mittelabstand(zaehler, :) = mittelabstand(zaehler, :) + richtig_mat(index_ma, :, parameter_sigma);
						richtigerkannt(zaehler, :) = richtigerkannt(zaehler, :) + richtig_mat(index_re, :, parameter_sigma);
					end
				end
				if zaehler_wieder ~= 0
					mittelabstand(zaehler, :) = mittelabstand(zaehler, :)/zaehler_wieder;
					richtigerkannt(zaehler, :) = richtigerkannt(zaehler, :)/zaehler_wieder;
				end
			end
		end
	end
	
	figure, hold on
	for gaga = 1:anz_kurven
		plot(mittelabstand(gaga, :), 'Color', farbvek(gaga), 'LineWidth', 1, 'LineStyle', ls_cell{lsindex_vek(gaga)})
	end
	set(gca, 'FontSize', 20)
	xlabel('Learning block')
	ylabel('Average Distance of spikes in ms')
	axis([1 max_wiederholungen 0 3])
	
	figure, hold on
	for gaga = 1:anz_kurven
		plot(richtigerkannt(gaga, :), 'Color', farbvek(gaga), 'LineWidth', 1, 'LineStyle', ls_cell{lsindex_vek(gaga)})
	end
	set(gca, 'FontSize', 20)
	xlabel('Learning block')
	ylabel('Fraction of correctly classified patterns')
	axis([1 max_wiederholungen 0 1])
end


if strcmp(kapazitaetskurven, 'ja')
	if strcmp(welchekurve, 'N')
		mittelabstand = zeros(numel(N_vek), numel(alpha_vek));
		mittelrichtigerkannt = zeros(numel(N_vek), numel(alpha_vek));
		legendstring = 'legend(';
		for gaga = 1:numel(N_vek)-1
			legendstring = [legendstring '''' 'N' '=' num2str(N_vek(gaga)) ''', ' ];
		end
		if numel(gaga) == 0
			gaga = 0
		end
		
		legendstring = [legendstring '''' 'N' '=' num2str(N_vek(gaga+1)) ''')' ];
		
		for parameter_eta = 1:numel(eta_vek)
			for parameter_alpha = 1:numel(alpha_vek)
				for parameter_N = 1:numel(N_vek)
					N = N_vek(parameter_N);
					P = round(N*alpha_vek(parameter_alpha));
					zaehler_wieder = 0;
					zwischen_ma = zeros(1, laenge_equi);
					zwischen_re = zeros(1, laenge_equi);
					for parameter_lauf = 1:anzahl_durchlaeufe
						try
							load([affix '_pN' num2str(parameter_N) '_pa' num2str(parameter_alpha) '_pe' num2str(parameter_eta) '_Durchgang' num2str(parameter_lauf)]);
							zaehler_wieder = zaehler_wieder + 1;
							zwischen_ma = zwischen_ma + richtig_mat(index_ma, (end-laenge_equi+1):end, parameter_sigma);
							zwischen_re = zwischen_re + richtig_mat(index_re, (end-laenge_equi+1):end, parameter_sigma);
						end
					end
					if zaehler_wieder ~= 0
						zwischen_ma = zwischen_ma/zaehler_wieder;
						zwischen_re = zwischen_re/zaehler_wieder;
					end
					% Mittlerer Abstand von Ziel und richtigem Spike in ms
					mittelabstand(parameter_N, parameter_alpha) = mean(zwischen_ma);
					mittelrichtigerkannt(parameter_N, parameter_alpha) = mean(zwischen_re);
				end
			end
%			figure, hold on
%			for parameter_N = 1:numel(N_vek)
%				plot(alpha_vek, mittelabstand(parameter_N, :), 'Color', farbvek(parameter_N), 'LineWidth', 2, 'LineStyle', ls_cell{lsindex_vek(parameter_N)})
%			end
%			set(gca, 'FontSize', 20)
%			eval(legendstring)
%			xlabel('Memory load \alpha')
%			ylabel('Average Distance of spikes in ms')
%			axis([min(alpha_vek) max(alpha_vek) 0 max(max(mittelabstand))])
			
			figure, hold on
			for parameter_N = 1:numel(N_vek)
				plot(alpha_vek, mittelrichtigerkannt(parameter_N, :), 'Color', farbvek(parameter_N), 'LineWidth', 2, 'LineStyle', ls_cell{lsindex_vek(parameter_N)})
			end
			set(gca, 'FontSize', 20)
%			eval(legendstring)
			xlabel('Memory load \alpha')
			ylabel('Fraction of correctly classified patterns')
			axis([min(alpha_vek) max(alpha_vek) 0 1])
			
			%	axis([min(alpha_vek) max(alpha_vek) 0 5])
		end
	elseif strcmp(welchekurve, 'eta')
		mittelabstand = zeros(numel(eta_vek), numel(alpha_vek));
		mittelrichtigerkannt = zeros(numel(eta_vek), numel(alpha_vek));
		legendstring = 'legend(';
		for gaga = 1:numel(eta_vek)-1
			legendstring = [legendstring '''' 'eta' '=' num2str(eta_vek(gaga)) ''', ' ];
		end
		if numel(gaga) == 0
			gaga = 0
		end
		legendstring = [legendstring '''' 'eta' '=' num2str(eta_vek(gaga+1)) ''')' ];
		
		for parameter_N = 1:numel(N_vek)
			for parameter_alpha = 1:numel(alpha_vek)
				for parameter_eta = 1:numel(eta_vek)
					N = N_vek(parameter_N);
					P = round(N*alpha_vek(parameter_alpha));
					zaehler_wieder = 0;
					zwischen_ma = zeros(1, max_wiederholungen);
					zwischen_re = zeros(1, max_wiederholungen);
					for parameter_lauf = 1:anzahl_durchlaeufe
						try
							load([affix '_pN' num2str(parameter_N) '_pa' num2str(parameter_alpha) '_pe' num2str(parameter_eta) '_Durchgang' num2str(parameter_lauf)]);
							zaehler_wieder = zaehler_wieder + 1;
							zwischen_ma = zwischen_ma + richtig_mat(index_ma, :, parameter_sigma);
							zwischen_re = zwischen_re + richtig_mat(index_re, :, parameter_sigma);
						end
					end
					if zaehler_wieder ~= 0
						zwischen_ma = zwischen_ma/zaehler_wieder;
						zwischen_re = zwischen_re/zaehler_wieder;
					end
					% Mittlerer Abstand von Ziel und richtigem Spike in ms
					mittelabstand(parameter_eta, parameter_alpha) = mean(zwischen_ma((end-laenge_equi):end));
					mittelrichtigerkannt(parameter_eta, parameter_alpha) = mean(zwischen_re((end-laenge_equi):end));
				end
			end
			figure, hold on
			for parameter_eta = 1:numel(eta_vek)
				if parameter_eta <= 7
					plot(alpha_vek, mittelabstand(parameter_eta, :), 'Color', farbvek(parameter_eta), 'LineWidth', 2, 'LineStyle', ls_cell{lsindex_vek(parameter_eta)})
				else
					plot(alpha_vek, mittelabstand(parameter_eta, :), 'Color', farbvek(parameter_eta), ...
						'LineWidth', 2, 'LineStyle', '--', 'LineStyle', ls_cell{lsindex_vek(parameter_eta)})
				end
			end
			set(gca, 'FontSize', 20)
			eval(legendstring)
			xlabel('Memory load \alpha')
			ylabel('Average Distance of spikes in ms')
			axis([0 max(alpha_vek) 0 1])
			axis([min(alpha_vek) max(alpha_vek) 0 max([max(mittelabstand) 1])])
			
			figure, hold on
			for parameter_eta = 1:numel(eta_vek)
				if parameter_eta <= 7
					plot(alpha_vek, mittelrichtigerkannt(parameter_eta, :), 'Color', farbvek(parameter_eta), 'LineWidth', 2)
				else
					plot(alpha_vek, mittelrichtigerkannt(parameter_eta, :), 'Color', farbvek(parameter_eta), 'LineWidth', 2, 'LineStyle', '--')
				end
			end
			set(gca, 'FontSize', 20)
			eval(legendstring)
			xlabel('Memory load \alpha')
			ylabel('Fraction of correctly classified patterns')
			axis([min(alpha_vek) max(alpha_vek) 0 1])
		end
	end
end


if strcmp(spikeanzahlkurven, 'ja')
	gleicheanzahlspikes = zeros(numel(eta_vek), numel(alpha_vek));
	keinespikes = zeros(numel(eta_vek), numel(alpha_vek));
	zuvielespikes = zeros(numel(eta_vek), numel(alpha_vek));
	
	legendstring = 'legend(';
	for gaga = 1:numel(eta_vek)-1
		legendstring = [legendstring '''' 'eta' '=' num2str(eta_vek(gaga)) ''', ' ];
	end
	if numel(gaga) == 0
		gaga = 0
	end
	legendstring = [legendstring '''' 'eta' '=' num2str(eta_vek(gaga+1)) ''')' ];
	
	for parameter_N = 1:numel(N_vek)
		for parameter_alpha = 1:numel(alpha_vek)
			for parameter_eta = 1:numel(eta_vek)
				N = N_vek(parameter_N);
				P = round(N*alpha_vek(parameter_alpha));
				zaehler_wieder = 0;
				zwischen_gas = zeros(1, max_wiederholungen);
				zwischen_ks = zeros(1, max_wiederholungen);
				zwischen_zs = zeros(1, max_wiederholungen);
				for parameter_lauf = 1:anzahl_durchlaeufe
					try
						load([affix '_pN' num2str(parameter_N) '_pa' num2str(parameter_alpha) '_pe' num2str(parameter_eta) '_Durchgang' num2str(parameter_lauf)]);
						zaehler_wieder = zaehler_wieder + 1;
						zwischen_gas = zwischen_gas + richtig_mat(1, :, parameter_sigma);
						zwischen_ks = zwischen_ks + richtig_mat(2, :, parameter_sigma);
						zwischen_zs = zwischen_zs + richtig_mat(3, :, parameter_sigma);
					end
				end
				if zaehler_wieder ~= 0
					zwischen_gas = zwischen_gas/zaehler_wieder;
					zwischen_ks = zwischen_ks/zaehler_wieder;
					zwischen_zs = zwischen_zs/zaehler_wieder;
				end
				gleicheanzahlspikes(parameter_eta, parameter_alpha) = mean(zwischen_gas((end-laenge_equi):end));
				keinespikes(parameter_eta, parameter_alpha) = mean(zwischen_ks((end-laenge_equi):end));
				zuvielespikes(parameter_eta, parameter_alpha) = mean(zwischen_zs((end-laenge_equi):end));
			end
		end
		figure, hold on
		for parameter_eta = 1:numel(eta_vek)
			if parameter_eta <= 7
				plot(alpha_vek, gleicheanzahlspikes(parameter_eta, :), 'Color', farbvek(parameter_eta), 'LineWidth', 2, 'LineStyle', ls_cell{lsindex_vek(parameter_eta)})
			else
				plot(alpha_vek, gleicheanzahlspikes(parameter_eta, :), 'Color', farbvek(parameter_eta), ...
					'LineWidth', 2, 'LineStyle', '--', 'LineStyle', ls_cell{lsindex_vek(parameter_eta)})
			end
		end
		set(gca, 'FontSize', 20)
%		eval(legendstring)
		xlabel('Memory load \alpha')
		ylabel('Fraction of desired number of spikes')
		axis([0 max(alpha_vek) 0 1])
		axis([min(alpha_vek) max(alpha_vek) 0 1])
		
		figure, hold on
		for parameter_eta = 1:numel(eta_vek)
			if parameter_eta <= 7
				plot(alpha_vek, keinespikes(parameter_eta, :), 'Color', farbvek(parameter_eta), 'LineWidth', 2, 'LineStyle', ls_cell{lsindex_vek(parameter_eta)})
			else
				plot(alpha_vek, keinespikes(parameter_eta, :), 'Color', farbvek(parameter_eta), ...
					'LineWidth', 2, 'LineStyle', '--', 'LineStyle', ls_cell{lsindex_vek(parameter_eta)})
			end
		end
		set(gca, 'FontSize', 20)
%		eval(legendstring)
		xlabel('Memory load \alpha')
		ylabel('Fraction with no spikes')
		axis([0 max(alpha_vek) 0 1])
		axis([min(alpha_vek) max(alpha_vek) 0 1])

		figure, hold on
		for parameter_eta = 1:numel(eta_vek)
			if parameter_eta <= 7
				plot(alpha_vek, zuvielespikes(parameter_eta, :), 'Color', farbvek(parameter_eta), 'LineWidth', 2, 'LineStyle', ls_cell{lsindex_vek(parameter_eta)})
			else
				plot(alpha_vek, zuvielespikes(parameter_eta, :), 'Color', farbvek(parameter_eta), ...
					'LineWidth', 2, 'LineStyle', '--', 'LineStyle', ls_cell{lsindex_vek(parameter_eta)})
			end
		end
		set(gca, 'FontSize', 20)
%		eval(legendstring)
		xlabel('Memory load \alpha')
		ylabel('Fraction with too many spikes')
		axis([0 max(alpha_vek) 0 1])
		axis([min(alpha_vek) max(alpha_vek) 0 1])
	end
end


if strcmp(einzelkurven, 'ja')
	parameter_N = Nae(1);
	parameter_alpha = Nae(2);
	parameter_eta = Nae(3);
	
	zaehler_wieder = 0;
	for parameter_lauf = 1:anzahl_durchlaeufe
		try
			load([affix '_pN' num2str(parameter_N) '_pa' num2str(parameter_alpha) '_pe' num2str(parameter_eta) '_Durchgang' num2str(parameter_lauf)]);
			zaehler_wieder = zaehler_wieder + 1;
			einspikeda = richtig_mat(1, :, parameter_sigma);
			spikefehlt = richtig_mat(2, :, parameter_sigma);
			zuvielspikes = richtig_mat(3, :, parameter_sigma);
			figure
			hold on
			plot(einspikeda)
			plot(spikefehlt, 'r')
			plot(zuvielspikes, 'g')
		end
	end
end

toc

clear parameter_lauf % Diese Variable muss nach der Auswertung immer entfernt werden, so dass ich danach gleich einen Simulationslauf mit Anzeige starten kann.
