# Supplementary material for: Learning of Precise Spike Times with Homeostatic Membrane Potential Dependent Synaptic Plasticity
Source: PLoS One. 2016 Feb 22;11(2):e0148948. doi: 10.1371/journal.pone.0148948 (PMC4763343; doi:10.1371/journal.pone.0148948)
Supplement: S1 Complete Code — In the supporting material, embedded in the appropriate folder structure we include our scripts written in Python and Matlab that generate the data used in the figures in this article. Further instructions are included within Readme.txt inside the zip-file. (ZIP) [file pone.0148948.s001.zip › Stochastic_current_input_Fig5_Fig6/FP_Learning/Recallrausch_testen.m]

% 2014/04/22
%
% Skript, welches die Gewichte und den Seeed ausliest, und daraus die pre- und postsynaptischen Spikezeiten wieder erzeugt. Die präsynaptischen Spikes werden dann
% verjittert und die Gewichte auf Rauschempfindlichkeit getestet.

malen = 0;
malskip = 1;
ausgabeschrittweite = malskip;

clusterlauf = 1;
parameter_eta = 1;		% DRECKSDING!

wiederholungen = 100;

if malen
	clusterlauf = 0; % malen muss clusterlauf ausschliessen
	bildschirm = get(0, 'ScreenSize');
	bildschirm(2) = round(bildschirm(4)/2);
	bildschirm(4) = round(bildschirm(4)/2);
%	figure('Position', bildschirm)
%	subplot(2, 3, 1);
	
	rng(1)

	parameter_lauf = 1;
	parameter_eta = 1;
	parameter_N = 2;
	parameter_alpha = 1;
	wiederholungen = 1;
end

N_vek = [200 500 1000];
alpha_vek = [0.01 0.02 0.04 0.06 0.08 0.1 0.125 0.15 0.175 0.2 0.225 0.25 0.275];


anzahl_laeufe = 10;

N = N_vek(parameter_N);
P = round(alpha_vek(parameter_alpha)*N);

breiten_vek = [0, 0.1, 0.2, 0.5, 1, 2, 5]/1000;

anstandsabstand = 0.01;

theta_cc_vek = [1 2 3 4 5 10];	% Vektor der Höchstabstande des Teacherspikes vom gelernten Spike. Schwelle für korrekte Klassifizierung. Einheit ms!!!

affix = 'Lernordner/Rohdaten/mat_FP_Learning';

if clusterlauf
	flagge = 0;
	try
		load(['Recallrausch_FP_pN' num2str(parameter_N) '_pa' num2str(parameter_alpha)])
		flagge = 1;
	end
	if flagge == 1
		error('Parameterkombination existiert schon, daher keine neue Rechnung nötig. Abbruch!')
	end
end

% Parameter des Neurons
tau_s = 0.003;				% Zeitkonstante des synaptischen Stromes (Risetime des PSP)
tau_mem = 0.01;				% Zeitkonstante Zellmembran
V_thr = 0.02;				% Feuerschwelle
V_reset = -0.005;				% Betrag, auf den die Hyperpolarisierung gesetzt wird nach einem Spike

% Parameter der Präsentation und Simulation
theta_cc_vek = [1 2 3 4 5 10];	% Vektor der Höchstabstande des Teacherspikes vom gelernten Spike. Schwelle für korrekte Klassifizierung. Einheit ms!!!
T = 0.2;					% Dauer der Präsentation
T_voll = T + 2*anstandsabstand;	% Den Rand jeweils um 5*maxsigma nach links und rechts erweitern
vpmessung_tauq = T_voll;		% Das ist das tau_q, mit der die VP-Distanz gemessen wird
dt = 0.0001;				% Schrittweite der Simulation

randabstand = 0.020;			% Abstand der gewünschten post-Spikes zum Rand der Simulation
V_wuensch = 0.03;				% Mittleres gewünschtes Membranpotential zu Anfang

postinputs_vorne = randabstand;
postinputs_hinten = T - randabstand;

anz_tcv = numel(theta_cc_vek);
anz_breiten = numel(breiten_vek);
richtig_mat_sicher = zeros((2*anz_tcv + 3), anz_breiten, anz_breiten);		% Mittelwerte der Messungen
std_mat_sicher = zeros((2*anz_tcv + 3), anz_breiten, anz_breiten);		% STDs der Messungen
zaehler_mat_sicher = zeros((2*anz_tcv + 3), anz_breiten, anz_breiten);		% Für die STDs der Einträge 4 bis Ende muss ich jeweils Buch führen, wieviele es davon gibt
% Reihenfolge der Werte (in den Zeilen):
% 1. Anteil der Läufe, in denen die Anzahl der Wunschspikes mit der Anzahl der tatsächlichen Spikes übereinstimmt.
% 2. Anteil der Läufe, in denen der Spike insgesamt fehlt (nachgewiesen mit Verschiebekosten == 1)
% 3. Anteil der Läufe, in denen zu viele Spikes vorkommen (nachgewiesen mit Verschiebekosten > 1)
% Und dann folgt als weiteres 4. und 5. alternierend in der Anzahl von Einträgen in theta_cc_vek
% 4. (6., 8., ...) Anteil der Läufe, in denen 1. und der Abstand in der Zeit weniger als entsprechender Eintrag in theta_cc_vek
% 5. (7., 9., ...) Mittlerer Abstand der Spikes im Falle 1.

tic

expfac_taus = exp(-dt/tau_s);
expfac_taum = exp(-dt/tau_mem);
Vfac = (expfac_taum - expfac_taus)/(tau_mem/tau_s - 1);
wdt = sqrt(dt/tau_mem);

T_zwischen = T;
T = T_voll;
t = dt:dt:T;
M = numel(t);

zaehler_laeufe = 0;

tic

for parameter_lauf = 1:anzahl_laeufe
	
	% Gewichte und seeed einladen
	flagge = 0;
	try
		load([affix '_pN' num2str(parameter_N) '_pa' num2str(parameter_alpha) '_pe' num2str(parameter_eta) '_Durchgang' num2str(parameter_lauf)])
		flagge = 1;
		zaehler_laeufe = zaehler_laeufe + 1;
	end
	
	if flagge == 1
		clear richtig_mat
		rng(seeed)
		
		wegwerf = randn(N, 1);	% Zufallszahlenstream weiterschieben
		clear wegwerf
		
		% Die verschiedenen Spike-Arrays
		pre_spikezeiten = {};		% Liste der presynaptischen Spikezeiten, jeweils terminiert durch einen Spike nach dem Intervall
		post_inputzeiten = {};		% Liste der Zeiten der externen Inputs, ebenfalls terminiert
		post_inputzeiten_echtzeit = {};
		inputhoehen = {};			% Liste der Höhen des Delta-Pulse der externen Inputs
		
		T = T_zwischen;
		
		for p = 1:P
			post_inputzeiten{p} = unique(round([((postinputs_hinten - postinputs_vorne)*rand + postinputs_vorne) + anstandsabstand; 10*T]/dt));
			post_inputzeiten_echtzeit{p} = post_inputzeiten{p}*dt;
			inputhoehen{p} = (V_thr - 2*V_reset)*ones(size(post_inputzeiten(:, 1)));	% Änderung hier: Inputhöhe vergrößert
			sammel = [randperm(N)' round((T*rand(N, 1) + anstandsabstand)/dt)];
			sammel(sammel == 0) = 1;						% Zeit = 0 muss aufgefangen werden, weil sonst die pre-Spike-Kette nicht läuft
			[zwischen, idcs] = sort(sammel(:, 2));
			pre_spikezeiten{p} = [sammel(idcs, :); [1 10*T]];
		end
		
		T = T_voll;
		
		wegwerf = randn(N, (anz_breiten - 1));
		clear wegwerf
		
		rng(parameter_lauf*sum(100*clock));		% Neuen Seed für die Zufallszahlen erzeugen, damit die neuen Zufallszahlen unabhängig von den geladenen sind.
		
		for mdg = 1:P
			for zaehler_breiten = 1:anz_breiten
				% Zuerst das ungestörte Membranpotential ohne Spikes (!) erzeugen
				V = zeros(1, M);
				Isyn = 0;
				zaehler_pre = 1;
				for gaga = 1:M-1
					V(gaga+1) = V(gaga)*expfac_taum + Isyn*Vfac;
					Isyn = Isyn*expfac_taus;
					while pre_spikezeiten{mdg}(zaehler_pre, 2) == gaga
						Isyn = Isyn + w(pre_spikezeiten{mdg}(zaehler_pre, 1), zaehler_breiten)/tau_s;
						zaehler_pre = zaehler_pre + 1;
					end
				end
				
				for zaehler_breiten_testen = 1:anz_breiten
					for zaehler = 1:wiederholungen
						postspikes = [];
						Vrausch = zeros(1, M);
						for gaga = 1:M-1
							Vrausch(gaga+1) = Vrausch(gaga)*expfac_taum + breiten_vek(zaehler_breiten_testen)*randn*wdt;
							if (Vrausch(gaga+1) + V(gaga+1)) > V_thr
								Vrausch(gaga+1) = -V(gaga+1) + V_reset;
								postspikes = [postspikes gaga*dt];
							end
						end
						
						zwischen = victorpupura_spiketrainabstand(post_inputzeiten{mdg}(1)*dt, postspikes, 1/vpmessung_tauq);
						if zwischen < 1
							richtig_mat_sicher(1, zaehler_breiten, zaehler_breiten_testen) = richtig_mat_sicher(1, zaehler_breiten, zaehler_breiten_testen) + 1;
							std_mat_sicher(1, zaehler_breiten, zaehler_breiten_testen) = richtig_mat_sicher(1, zaehler_breiten, zaehler_breiten_testen) + 1;
							zwischen = zwischen*vpmessung_tauq*1000; % Abstand der Spikes auf ms umschreiben
							for innen = 1:anz_tcv
								if zwischen < theta_cc_vek(innen)
									richtig_mat_sicher(2*innen + 2, zaehler_breiten, zaehler_breiten_testen) = richtig_mat_sicher(2*innen + 2, zaehler_breiten, zaehler_breiten_testen) + 1;
									std_mat_sicher(2*innen + 2, zaehler_breiten, zaehler_breiten_testen) = std_mat_sicher(2*innen + 2, zaehler_breiten, zaehler_breiten_testen) + 1;
									richtig_mat_sicher(2*innen + 3, zaehler_breiten, zaehler_breiten_testen) = richtig_mat_sicher(2*innen + 3, zaehler_breiten, zaehler_breiten_testen) + zwischen;
									std_mat_sicher(2*innen + 3, zaehler_breiten, zaehler_breiten_testen) = std_mat_sicher(2*innen + 3, zaehler_breiten, zaehler_breiten_testen) + zwischen^2;
									zaehler_mat_sicher(2*innen + 3, zaehler_breiten, zaehler_breiten_testen) = zaehler_mat_sicher(2*innen + 3, zaehler_breiten, zaehler_breiten_testen) + 1;
								end
							end
						elseif zwischen == 1
							richtig_mat_sicher(2, zaehler_breiten, zaehler_breiten_testen) = richtig_mat_sicher(2, zaehler_breiten, zaehler_breiten_testen) + 1;
						elseif zwischen > 1
							richtig_mat_sicher(3, zaehler_breiten, zaehler_breiten_testen) = richtig_mat_sicher(3, zaehler_breiten, zaehler_breiten_testen) + 1;
						else
							error('Mami, ich bin die Treppe heruntergefallen und kann meine Beine nicht mehr spüren!')
						end
					end
				end
			end
		end
	end
end

richtig_mat_sicher([1:4 6 8 10 12 14], :, :) = richtig_mat_sicher([1:4 6 8 10 12 14], :, :)/zaehler_laeufe/P/wiederholungen;
richtig_mat_sicher(5:2:15, :, :) = richtig_mat_sicher(5:2:15, :, :)./zaehler_mat_sicher(5:2:15, :, :);
std_mat_sicher([1:4 6 8 10 12 14], :, :) = std_mat_sicher([1:4 6 8 10 12 14], :, :)/zaehler_laeufe/P/wiederholungen;
std_mat_sicher(5:2:15, :, :) = std_mat_sicher(5:2:15, :, :)./zaehler_mat_sicher(5:2:15, :, :);
std_mat_sicher = std_mat_sicher - richtig_mat_sicher.^2;

toc

if clusterlauf
	save(['Recallrausch_FP_pN' num2str(parameter_N) '_pa' num2str(parameter_alpha)], 'richtig_mat_sicher', 'std_mat_sicher')
end
