# Supplementary material for: Learning of Precise Spike Times with Homeostatic Membrane Potential Dependent Synaptic Plasticity
Source: PLoS One. 2016 Feb 22;11(2):e0148948. doi: 10.1371/journal.pone.0148948 (PMC4763343; doi:10.1371/journal.pone.0148948)
Supplement: S1 Complete Code — In the supporting material, embedded in the appropriate folder structure we include our scripts written in Python and Matlab that generate the data used in the figures in this article. Further instructions are included within Readme.txt inside the zip-file. (ZIP) [file pone.0148948.s001.zip › Stochastic_current_input_Fig5_Fig6/FP_Learning/Fig5D.m]

clear

dateiname = 'Hyperwuerfel_FP_Recallrausch';

% Notwendiger Datenteil für die Auswertung
theta_cc_vek = [1 2 3 4 5 10];
N_vek = [200 500 1000];
alpha_vek = [0.01 0.02 0.04 0.06 0.08 0.1 0.125 0.15 0.175 0.2 0.225 0.25 0.275];
breiten_vek = [0, 0.1, 0.2, 0.5, 1, 2, 5];

% Parameter für den Plot
% Mögliche Werte für unabh_variable und variation:
% N, alpha, theta_cc, breite_lernen, breite_recall
unabh_variable = 'alpha';
variation = 'breite_recall';
parameter_N = 3;
parameter_alpha = 3;
parameter_tcc = 3;
parameter_breite_beimlernen = 4;
parameter_breite_beimrecall = 1;

mittelabstand_plotten = 'nix';
legende_anzeigen = 'nix';
fehlerbalken = 'ja';

erfolg = 0;
try
	load(dateiname);
	erfolg = 1;
end

if erfolg
	farbvek = 'brkgmcybrkgmcy';
	lsindex_vek = [1*ones(1, 7) 2*ones(1, 7)];
	ls_cell = {'-', '--'};
	
	zwischen1 = 'richtig_mat(zaehler2, zaehler1) = richtig_mat(zaehler2, zaehler1)';
	zwischen2 = ' + mittelrichtigerkannt(parameter_N, parameter_alpha, parameter_tcc, parameter_breite_beimlernen, parameter_breite_beimrecall);';
	auswertestring_richtig = [zwischen1 zwischen2];
	
	zwischen1 = 'abstand_mat(zaehler2, zaehler1) = abstand_mat(zaehler2, zaehler1)';
	zwischen2 =  '+ mittelabstand(parameter_N, parameter_alpha, parameter_tcc, parameter_breite_beimlernen, parameter_breite_beimrecall); ';
	auswertestring_abstand = [zwischen1 zwischen2];
	
	zwischen1 = 'stdrichtig_mat(zaehler2, zaehler1) = stdrichtig_mat(zaehler2, zaehler1)';
	zwischen2 = ' + semrichtigerkannt(parameter_N, parameter_alpha, parameter_tcc, parameter_breite_beimlernen, parameter_breite_beimrecall);';
	auswertestring_richtig_zwischen = [zwischen1 zwischen2];
	
	zwischen1 = 'semabstand_mat(zaehler2, zaehler1) = semabstand_mat(zaehler2, zaehler1)';
	zwischen2 = ' + semabstand(parameter_N, parameter_alpha, parameter_tcc, parameter_breite_beimlernen, parameter_breite_beimrecall);';
	auswertestring_abstand_zwischen = [zwischen1 zwischen2];
	
	
	auswertestring_richtig = [auswertestring_richtig auswertestring_richtig_zwischen];
	auswertestring_abstand = [auswertestring_abstand auswertestring_abstand_zwischen];
	
	%	auswertestring_richtig = [auswertestring_richtig];
	%	auswertestring_abstand = [auswertestring_abstand];
	
	
	if strcmp(unabh_variable, variation)
		error('Vorgabe der Variablen ist falsch; sind beide gleich')
	end
	if strcmp(unabh_variable, 'alpha')
		auswertestring_richtig = strrep(auswertestring_richtig, 'parameter_alpha', 'zaehler1');
		auswertestring_abstand = strrep(auswertestring_abstand, 'parameter_alpha', 'zaehler1');
		anz1 = numel(alpha_vek);
		xstring = 'Load \alpha';
		xvek = alpha_vek;
	elseif strcmp(unabh_variable, 'N')
		auswertestring_richtig = strrep(auswertestring_richtig, 'parameter_N', 'zaehler1');
		auswertestring_abstand = strrep(auswertestring_abstand, 'parameter_N', 'zaehler1');
		anz1 = numel(N_vek);
		xstring = 'N';
		xvek = N_vek;
	elseif strcmp(unabh_variable, 'theta_cc')
		auswertestring_richtig = strrep(auswertestring_richtig, 'parameter_tcc', 'zaehler1');
		auswertestring_abstand = strrep(auswertestring_abstand, 'parameter_tcc', 'zaehler1');
		anz1 = numel(theta_cc_vek);
		xstring = '\vartheta_{cc}';
		xvek = theta_cc_vek;
	elseif strcmp(unabh_variable, 'breite_lernen')
		auswertestring_richtig = strrep(auswertestring_richtig, 'parameter_breite_beimlernen', 'zaehler1');
		auswertestring_abstand = strrep(auswertestring_abstand, 'parameter_breite_beimlernen', 'zaehler1');
		anz1 = numel(breiten_vek);
		xstring = '\sigma Lernen';
		xvek = breiten_vek;
	elseif strcmp(unabh_variable, 'breite_recall')
		auswertestring_richtig = strrep(auswertestring_richtig, 'parameter_breite_beimrecall', 'zaehler1');
		auswertestring_abstand = strrep(auswertestring_abstand, 'parameter_breite_beimrecall', 'zaehler1');
		anz1 = numel(breiten_vek);
		xstring = '\sigma Recall';
		xvek = breiten_vek;
	else
		error('Fehlerhafter Wert für unabh_variable!')
	end
	if strcmp(variation, 'alpha')
		auswertestring_richtig = strrep(auswertestring_richtig, 'parameter_alpha', 'zaehler2');
		auswertestring_abstand = strrep(auswertestring_abstand, 'parameter_alpha', 'zaehler2');
		anz2 = numel(alpha_vek);
		legend_vek = alpha_vek;
		leginsstring = '\alpha';
	elseif strcmp(variation, 'N')
		auswertestring_richtig = strrep(auswertestring_richtig, 'parameter_N', 'zaehler2');
		auswertestring_abstand = strrep(auswertestring_abstand, 'parameter_N', 'zaehler2');
		anz2 = numel(N_vek);
		legend_vek = N_vek;
		leginsstring = 'N';
	elseif strcmp(variation, 'theta_cc')
		auswertestring_richtig = strrep(auswertestring_richtig, 'parameter_tcc', 'zaehler2');
		auswertestring_abstand = strrep(auswertestring_abstand, 'parameter_tcc', 'zaehler2');
		anz2 = numel(theta_cc_vek);
		legend_vek = theta_cc_vek;
		leginsstring = '\vartheta_{cc}';
	elseif strcmp(variation, 'breite_lernen')
		auswertestring_richtig = strrep(auswertestring_richtig, 'parameter_breite_beimlernen', 'zaehler2');
		auswertestring_abstand = strrep(auswertestring_abstand, 'parameter_breite_beimlernen', 'zaehler2');
		anz2 = numel(breiten_vek);
		legend_vek = breiten_vek;
		leginsstring = '\sigma Lernen';
	elseif strcmp(variation, 'breite_recall')
		auswertestring_richtig = strrep(auswertestring_richtig, 'parameter_breite_beimrecall', 'zaehler2');
		auswertestring_abstand = strrep(auswertestring_abstand, 'parameter_breite_beimrecall', 'zaehler2');
		anz2 = numel(breiten_vek);
		legend_vek = breiten_vek;
		leginsstring = '\sigma Recall';
	else
		error('Fehlerhafter Wert für variation!')
	end
	
	legendstring = 'legend(';
	for gaga = 1:anz2-1
		legendstring = [legendstring '''' leginsstring '=' num2str(legend_vek(gaga)) ''', ' ];
	end
	if numel(gaga) == 0
		gaga = 0
	end
	legendstring = [legendstring '''' leginsstring '=' num2str(legend_vek(gaga+1)) ''')' ];
	
	richtig_mat = zeros(anz2, anz1);
	abstand_mat = zeros(anz2, anz1);
	stdrichtig_mat = zeros(anz2, anz1);
	semabstand_mat = zeros(anz2, anz1);
	
	for zaehler1 = 1:anz1
		for zaehler2 = 1:anz2
			eval(auswertestring_richtig);
			eval(auswertestring_abstand);
		end
	end
	
	if strcmp(mittelabstand_plotten, 'ja')
		figure('Position', [400 400 800 600])
		hold on
		zaehler = 0;
		for gaga = 1:anz2
			if ~((strcmp(variation, 'breite_lernen') || strcmp(variation, 'breite_recall')) && (gaga == 2))
				zaehler = zaehler + 1;
				if strcmp(fehlerbalken, 'ja')
					errorbar(xvek, abstand_mat(gaga, :), semabstand_mat(gaga, :), 'Color', farbvek(zaehler), 'LineWidth', 4, 'LineStyle', ls_cell{lsindex_vek(zaehler)})
				else
					plot(xvek, abstand_mat(gaga, :), 'Color', farbvek(zaehler), 'LineWidth', 4, 'LineStyle', ls_cell{lsindex_vek(zaehler)})
				end
			end
		end
		set(gca, 'FontSize', 20)
		if strcmp(legende_anzeigen, 'ja')
			eval(legendstring)
		end
		xlabel(xstring)
		ylabel('Average Distance of spikes from target [ms]')
		if strcmp(unabh_variable, 'theta_cc') || strcmp(variation, 'theta_cc')
			axis([min(xvek) max(xvek) 0 max(theta_cc_vek)])
		else
			axis([min(xvek) max(xvek) 0 theta_cc_vek(parameter_tcc)])
		end
	end
	
	figure('Position', [400 400 800 600])
	hold on
	zaehler = 0;
	for gaga = 1:anz2
		if ~((strcmp(variation, 'breite_lernen') || strcmp(variation, 'breite_recall')) && (gaga == 2))
			zaehler = zaehler + 1;
			if strcmp(fehlerbalken, 'ja')
				errorbar(xvek, richtig_mat(gaga, :), stdrichtig_mat(gaga, :), 'Color', farbvek(zaehler), 'LineWidth', 4, 'LineStyle', ls_cell{lsindex_vek(zaehler)})
			else
				plot(xvek, richtig_mat(gaga, :), 'Color', farbvek(zaehler), 'LineWidth', 4, 'LineStyle', ls_cell{lsindex_vek(zaehler)})
			end
		end
	end
	set(gca, 'FontSize', 20)
	line([min(alpha_vek) max(alpha_vek)], [0.9 0.9], 'Color', [0 0 0], 'LineWidth', 2)
	if strcmp(legende_anzeigen, 'ja')
		eval(legendstring)
	end
	xlabel(xstring)
	ylabel('Fraction of recalled spikes')
	axis([min(xvek) max(xvek) 0 1])
	
else
	tic
	
	mittelabstand = zeros(numel(N_vek), numel(alpha_vek), numel(theta_cc_vek), numel(breiten_vek), numel(breiten_vek));
	mittelrichtigerkannt = zeros(numel(N_vek), numel(alpha_vek), numel(theta_cc_vek), numel(breiten_vek), numel(breiten_vek));
	semabstand = zeros(numel(N_vek), numel(alpha_vek), numel(theta_cc_vek), numel(breiten_vek), numel(breiten_vek));
	semrichtigerkannt = zeros(numel(N_vek), numel(alpha_vek), numel(theta_cc_vek), numel(breiten_vek), numel(breiten_vek));
	
	for parameter_alpha = 1:numel(alpha_vek)
		for parameter_N = 1:numel(N_vek)
			try
				load(['Recallrausch_FP_pN' num2str(parameter_N) '_pa' num2str(parameter_alpha)]);
				for parameter_tcc = 1:numel(theta_cc_vek)
					for parameter_breite_beimlernen = 1:numel(breiten_vek)
						for parameter_breite_beimrecall = 1:numel(breiten_vek)
							mittelrichtigerkannt(parameter_N, parameter_alpha, parameter_tcc, parameter_breite_beimlernen, parameter_breite_beimrecall) = ...
								richtig_mat_sicher(2*parameter_tcc+2, parameter_breite_beimlernen, parameter_breite_beimrecall);
							semrichtigerkannt(parameter_N, parameter_alpha, parameter_tcc, parameter_breite_beimlernen, parameter_breite_beimrecall) = ...
								std_mat_sicher(2*parameter_tcc+2, parameter_breite_beimlernen, parameter_breite_beimrecall)/10;
							
							mittelabstand(parameter_N, parameter_alpha, parameter_tcc, parameter_breite_beimlernen, parameter_breite_beimrecall) = ...
								richtig_mat_sicher(2*parameter_tcc+3, parameter_breite_beimlernen, parameter_breite_beimrecall);
							semabstand(parameter_N, parameter_alpha, parameter_tcc, parameter_breite_beimlernen, parameter_breite_beimrecall) = ...
								std_mat_sicher(2*parameter_tcc+3, parameter_breite_beimlernen, parameter_breite_beimrecall)/10;
						end
						
					end
				end
			end
		end
		fprintf('alpha = %.2f, Zeit ist %d \n', alpha_vek(parameter_alpha), round(toc))
	end
	
	save(dateiname, 'mittelabstand', 'mittelrichtigerkannt', 'semabstand', 'semrichtigerkannt')
end
