# Supplementary material for: Learning of Precise Spike Times with Homeostatic Membrane Potential Dependent Synaptic Plasticity
Source: PLoS One. 2016 Feb 22;11(2):e0148948. doi: 10.1371/journal.pone.0148948 (PMC4763343; doi:10.1371/journal.pone.0148948)
Supplement: S1 Complete Code — In the supporting material, embedded in the appropriate folder structure we include our scripts written in Python and Matlab that generate the data used in the figures in this article. Further instructions are included within Readme.txt inside the zip-file. (ZIP) [file pone.0148948.s001.zip › Stochastic_current_input_Fig5_Fig6/Fig5E.m]

clear

farbvek = 'brkgmcybrkgmcy';
sigmavek = [0, 0.2, 0.5, 1, 2, 5];

MPDPmat =   [0.1351 0.1346 0.1331 0.1266 0      0      ; ...
	 	 0.1320 0.1316 0.1303 0.1255 0      0      ; ...
		 0.1224 0.1223 0.1212 0.1165 0      0      ; ...
		 0.1057 0.1056 0.1051 0.1032 0.0825 0      ; ...
		 0.0786 0.0785 0.0772 0.0745 0.0682 0      ; ...
		 0.0391 0.0385 0.0373 0.0344 0.0289 0      ];

FPmat =     [0.2513 0.2500 0.2125 0      0      0      ; ...
		 0.2510 0.2504 0.2405 0      0      0      ; ...
		 0.2455 0.2440 0.2394 0.2268 0      0      ; ...
		 0.2408 0.2405 0.2380 0.2319 0.2011 0      ; ...
		 0.2347 0.2346 0.2338 0.2307 0.2148 0      ; ...
		 0.2164 0.2163 0.2160 0.2149 0.2122 0.1965 ];


figure('Position', [400 400 600 600])
hold on

plot(sigmavek(1:4), MPDPmat(1, 1:4), 'b', 'LineWidth', 4)
plot(sigmavek(1:4), MPDPmat(3, 1:4), 'r', 'LineWidth', 4)
plot(sigmavek(1:5), MPDPmat(4, 1:5), 'k', 'LineWidth', 4)
plot(sigmavek(1:5), MPDPmat(5, 1:5), 'g', 'LineWidth', 4)
plot(sigmavek(1:3), FPmat(1, 1:3), 'LineWidth', 4, 'Linestyle', '--')
plot(sigmavek(1:4), FPmat(3, 1:4), 'r', 'LineWidth', 4, 'Linestyle', '--')
plot(sigmavek(1:5), FPmat(4, 1:5), 'k', 'LineWidth', 4, 'Linestyle', '--')
plot(sigmavek(1:5), FPmat(5, 1:5), 'g', 'LineWidth', 4, 'Linestyle', '--')

set(gca, 'FontSize', 20)
xlabel('Noise level \sigma during recall')
ylabel('Critical load \alpha_{90}')
legend('\sigma = 0 mV', '\sigma = 0.5 mV', '\sigma = 1 mV', '\sigma = 2 mV')
