# Supplementary material for: Learning of Precise Spike Times with Homeostatic Membrane Potential Dependent Synaptic Plasticity
Source: PLoS One. 2016 Feb 22;11(2):e0148948. doi: 10.1371/journal.pone.0148948 (PMC4763343; doi:10.1371/journal.pone.0148948)
Supplement: S1 Complete Code — In the supporting material, embedded in the appropriate folder structure we include our scripts written in Python and Matlab that generate the data used in the figures in this article. Further instructions are included within Readme.txt inside the zip-file. (ZIP) [file pone.0148948.s001.zip › Stochastic_current_input_Fig5_Fig6/Fig6.m]

% The data for this plot can be found by executing 
% MPDP/Fig6_auxillary_script_MPDP.m and
% FP_Learning/Fig6_auxillary_script_FP.m
%
% After execution, inspect the content of variable "richtig_mat" and "stdrichtig_erkannt"
% (standard deviation of correctly recalled spikes). With the parameters
% (set in the header of each script) it contains the fraction of recalled spikes as a function
% of the noise level during recall (after noiseless training). The first row is for N = 200,
% second row N = 500, third N = 1000. These values are used here in variables MPDP/FP and
% stdMPDP / stdFP.
%
% One important note on the data readout in the case of FP-Learning: Instead of using a
% threshold of correct recall of 2 ms distance between desired and actual output spike,
% here we use 3 ms (parameter_tcc = 3 refers to the third entry in vector theta_cc_vek).
% For this simulation we used the Euler scheme with fixed stepsize of 0.1 ms, which means
% spike detection is also only on fixed steps. Some of the spikes therefore will be exactly
% at a distance of 2 ms, which however is not correctly counted as correct recall in the
% detection algorithm with the VP-distance. For this reason we used a shortcut of having a
% more generous detection distance of 3 ms.
% Also, for historical reasons, the vector of noise widths is longer for FP-Learning (with
% sigma = 0.1 ms as an additional entry.)
%
% This "Kuddelmuddel" (jumble) is due to the high computational cost of running the simulations, which
% is why we did not repeat all the computations using a coherent scheme, but used what we
% already had.


% Für N = 1000 und alpha = 0.04

breiten_vek = [0 0.2 0.5 1 2 5];

MPDP = [1 1 1 0.9847 0.5540 0.0452];
stdMPDP = [0 0 0 0.0015 0.0247 0.0043];

FP = [1 0.9844 0.9285 0.7555 0.3412 0.0095];
stdFP = [0 0.0015 0.0066 0.0185 0.0225 0.0009];

figure('Position', [400 400 800 600])

errorbar(breiten_vek(1:5), MPDP(1:5), stdMPDP(1:5), 'LineWidth', 4)
hold on
errorbar(breiten_vek(1:5), FP(1:5), stdFP(1:5), 'LineWidth', 4, 'Color', 'r')
axis([0 2.02 0 1])

legend('MPDP', 'FP-Learning')
ylabel('Fraction of recalled spikes', 'FontSize', 20)
xlabel('Noise level \sigma_{input} during recall [ms]', 'FontSize', 20)
set(gca, 'FontSize', 20)
set(gca, 'Box', 'off')
