# Supplementary material for: Learning of Precise Spike Times with Homeostatic Membrane Potential Dependent Synaptic Plasticity
Source: PLoS One. 2016 Feb 22;11(2):e0148948. doi: 10.1371/journal.pone.0148948 (PMC4763343; doi:10.1371/journal.pone.0148948)
Supplement: S1 Complete Code — In the supporting material, embedded in the appropriate folder structure we include our scripts written in Python and Matlab that generate the data used in the figures in this article. Further instructions are included within Readme.txt inside the zip-file. (ZIP) [file pone.0148948.s001.zip › Stochastic_current_input_Fig5_Fig6/Fig5F.m]

% This script again requires the raw data which we do not supply in this supplement.
% Therefore, executing this script will result in error messages.
%
% It analyses the weight vector saved after successful learning and computes
% mean and standard deviation for MPDP and FP-Learning depending on the noise
% level during learning.

clear

parameter_eta = 1;

affix_MPDP = 'MPDP/Lernordner/Rohdaten/mat_MPDP';
affix_FP = 'FP_Learning/Lernordner/Rohdaten/mat_FP_Learning';

meanMPDP = zeros(3, 10, 6);
variMPDP = zeros(3, 10, 6);
kurtMPDP = zeros(3, 10, 6);

meanFP = zeros(3, 13, 6);
variFP = zeros(3, 13, 6);
kurtFP = zeros(3, 13, 6);

N_vek = [200 500 1000];
anzahl_laeufe = 10;

alpha_vek = [0.01 0.02 0.04 0.06 0.08 0.1 0.125 0.15 0.175 0.2 0.225 0.25 0.275 0.3];
breiten_vek = [0, 0.2, 0.5, 1, 2, 5];

tic
for parameter_N = 1:3
	for parameter_alpha = 1:10
		
		w1 = zeros(1, 6);
		w2 = zeros(1, 6);
		w3 = zeros(1, 6);
		w4 = zeros(1, 6);
		
		for parameter_lauf = 1:anzahl_laeufe
			load([affix_MPDP '_pN' num2str(parameter_N) '_pa' num2str(parameter_alpha) '_pe' num2str(parameter_eta) '_Durchgang' num2str(parameter_lauf)]);
			if numel(w(1, :)) == 7
				w = w(:, [1 3 4 5 6 7]);
			end
			w1 = w1 + sum(w);
			w2 = w2 + sum(w.^2);
			w3 = w3 + sum(w.^3);
			w4 = w4 + sum(w.^4);
		end
		n = anzahl_laeufe*N_vek(parameter_N);
		
		mittelw = w1/n;
		stdw = sqrt(w2/n - mittelw.^2);
		kurtw = (w4/n - 4*(w3/n).*mittelw + 6*(w2/n).*mittelw.^2 - 4*(w1/n).*mittelw.^3 + mittelw.^4)./stdw.^4;
		
		meanMPDP(parameter_N, parameter_alpha, :) = mittelw(:);
		variMPDP(parameter_N, parameter_alpha, :) = stdw(:);
		kurtMPDP(parameter_N, parameter_alpha, :) = kurtw(:);
	end
end

for parameter_N = 1:3
	for parameter_alpha = 1:13
		
		w1 = zeros(1, 6);
		w2 = zeros(1, 6);
		w3 = zeros(1, 6);
		w4 = zeros(1, 6);

		zaehler = 0;		
		for parameter_lauf = 1:anzahl_laeufe
			try
				load([affix_FP '_pN' num2str(parameter_N) '_pa' num2str(parameter_alpha) '_pe' num2str(parameter_eta) '_Durchgang' num2str(parameter_lauf)]);
				zaehler = zaehler + 1;
				w = w(:, [1 3 4 5 6 7]);
				w1 = w1 + sum(w);
				w2 = w2 + sum(w.^2);
				w3 = w3 + sum(w.^3);
				w4 = w4 + sum(w.^4);
			end
		end
		n = zaehler*N_vek(parameter_N);
		
		mittelw = w1/n;
		stdw = sqrt(w2/n - mittelw.^2);
		kurtw = (w4/n - 4*(w3/n).*mittelw + 6*(w2/n).*mittelw.^2 - 4*(w1/n).*mittelw.^3 + mittelw.^4)./stdw.^4;
		
		meanFP(parameter_N, parameter_alpha, :) = mittelw(:);
		variFP(parameter_N, parameter_alpha, :) = stdw(:);
		kurtFP(parameter_N, parameter_alpha, :) = kurtw(:);
	end
end
toc

farbvek = 'brkgmcybrkgmcy';


figure('Position', [400 400 800 600])
hold on
for gaga = 1:6
	zwischen = meanMPDP(3, gaga, :);
	zwischen = zwischen(:);
	plot(breiten_vek, zwischen, 'Color', farbvek(gaga), 'LineWidth', 4)
end
for gaga = 1:6	
	zwischen = meanFP(3, gaga, :);
	zwischen = zwischen(:);
	plot(breiten_vek, zwischen, 'LineStyle', '--', 'Color', farbvek(gaga), 'LineWidth', 4)
end
legend('\alpha = 0.01', '\alpha = 0.02', '\alpha = 0.04', '\alpha = 0.06', '\alpha = 0.08', '\alpha = 0.1')
set(gca, 'FontSize', 20)
xlabel('\sigma_{input} during training')
ylabel('Weights mean')


figure('Position', [400 400 800 600])
hold on
for gaga = 1:6
	zwischen = variMPDP(3, gaga, :);
	zwischen = zwischen(:);
	plot(breiten_vek, zwischen, 'Color', farbvek(gaga), 'LineWidth', 4)
end
for gaga = 1:6	
	zwischen = variFP(3, gaga, :);
	zwischen = zwischen(:);
	plot(breiten_vek, zwischen, 'LineStyle', '--', 'Color', farbvek(gaga), 'LineWidth', 4)
end
legend('\alpha = 0.01', '\alpha = 0.02', '\alpha = 0.04', '\alpha = 0.06', '\alpha = 0.08', '\alpha = 0.1')
set(gca, 'FontSize', 20)
xlabel('\sigma_{input} during training')
ylabel('Weights standard deviation')
