# Supplementary material for: Learning of Precise Spike Times with Homeostatic Membrane Potential Dependent Synaptic Plasticity
Source: PLoS One. 2016 Feb 22;11(2):e0148948. doi: 10.1371/journal.pone.0148948 (PMC4763343; doi:10.1371/journal.pone.0148948)
Supplement: S1 Complete Code — In the supporting material, embedded in the appropriate folder structure we include our scripts written in Python and Matlab that generate the data used in the figures in this article. Further instructions are included within Readme.txt inside the zip-file. (ZIP) [file pone.0148948.s001.zip › RandomInputCurrent_Fig7/Fig7ABCD/Rauschen_beim_Lernen/MPDP.m]

% 2014/04/02
%
% Das Chronotron mit MPDP. Hinweis: Die alten Rechnungen sind hinfällig, weil ich in der alten Simulation einen Fehler gemacht habe bei der
% Überprüfung des Lernfortschritts. Und zwar habe ich den Test auf Recall immer sofort nach dem Lernen des jeweiligen Musters gemacht, was
% bei ReSuMe zu wesentlich und bei E-Learning zu merkbar besseren Ergebnissen geführt hat. Daher musste ich MPDP umschreiben.


% Feststellen, ob das Programm auf dem Cluster läuft, durch die Existenz einer Variablen parameter_lauf. Wenn ja, Bildschirmausgabe unterdrücken
if exist('parameter_lauf')
	seeed = parameter_lauf*sum(100*clock);
	warning off all
	rng(seeed);
	malen = 0;
	clusterlauf = 1;
	
	% Um den Cluster effizienter auszulasten, drehe ich parameter_alpha und parameter_N um. Zuerst die großen abarbeiten, danach die kleinen, 
	% so dass sich die kleinen zwischen den Großen Brocken "in die Ritzen legen".
	
	parameter_N = 4 - parameter_N;		% Dieses Skript läuft sowieso nur bis N = 1000 durch. N = 2000 läuft gesondert
	parameter_alpha = 12 - parameter_alpha;
	
	% Vektoren mit geloopten Werten bereitstellen: N und alpha testen die Skalierung, werte_vek ist der Vektor, in dem die zu testenden
	% Werte abgelegt sind
	N_vek = [200 500 1000 2000];
	alpha_vek = [0.01 0.02 0.04 0.06 0.08 0.1 0.125 0.15 0.175 0.2 0.25];
	eta_vek = [1 1 1 1]*5*10^(-4);
	
	wiederholungen = 10000;
	malskip = 1;
	
	N = N_vek(parameter_N);
	P = round(alpha_vek(parameter_alpha)*N);
	eta = eta_vek(parameter_N);
	ausgabeschrittweite = 500;
else
	clear
	clusterlauf = 0;
	bildschirm = get(0, 'ScreenSize');
	bildschirm(2) = round(bildschirm(4)/2);
	bildschirm(4) = round(bildschirm(4)/2);
	rng(2)
	
	malen = 1;
	malskip = 50;
	
	wiederholungen = 1000;
	N = 500;
	alpha = 0.01;
	P = round(alpha*N);
	P = 25;
	eta = 5*10^-4;
	ausgabeschrittweite = malskip;
end

affix = 'Rohdaten/mat_MPDP';

% Due to an accidental cluster breakdown, I have to run this again and check for already existing jobs, to cut down double work
if clusterlauf
	flagge = 0;
	try
		load([affix '_pN' num2str(parameter_N) '_pa' num2str(parameter_alpha) '_pe' num2str(parameter_eta) '_Durchgang' num2str(parameter_lauf)])
		flagge = 1;
	end
	if flagge
		error('Parameterkombination wurde schon bearbeitet. Abbruch!')
	end
end

sigma_vek = [0, 0.1, 0.2, 0.5, 1, 2, 5, 10]/1000;
maxsigma = max(sigma_vek);			% Maximalwert auslesen, um die Ränder zu erweitern (Intervall länger machen, damit die Spikes nicht so einfach komplett rausfallen)
rauschabstand = 2*maxsigma;			% Abstandsterm, um zu verhindern dass zu viele Spikes über die Kanten fallen

% rauschabstand = 0.01;

% Parameter des Neurons
tau_s = 0.003;				% Zeitkonstante des synaptischen Stromes (Risetime des PSP)
tau_mem = 0.01;				% Zeitkonstante Zellmembran
V_thr = 0.02;				% Feuerschwelle
V_reset = -0.005;				% Betrag, auf den die Hyperpolarisierung gesetzt wird nach einem Spike
theta_D = 0.018;				% Schwelle für LTD
theta_P = 0;				% Schwelle für LTP
LTDbias = 14;				% Bias zu LTD
STDPbias = 0.*10^-7;			% Einfluss des STDP-Terms. Nicht relativ! Sondern absolut. Daher nachrechnen, wieviel der im Vergleich wiegt.

% Parameter der Präsentation und Simulation
theta_cc_vek = [1 2 3 4 5 10];	% Vektor der Höchstabstande des Teacherspikes vom gelernten Spike. Schwelle für korrekte Klassifizierung. Einheit ms!!!
T = 0.2;					% Dauer der Präsentation
T_voll = T + 2*rauschabstand;		% Den Rand jeweils um 5*maxsigma nach links und rechts erweitern
vpmessung_tauq = T_voll;		% Das ist das tau_q, mit der die VP-Distanz gemessen wird
dt = 0.0001;				% Schrittweite der Simulation

randabstand = 0.020;			% Abstand der gewünschten post-Spikes zum Rand der Simulation
V_wuensch = 0.03;			% Mittleres gewünschtes Membranpotential zu Anfang

postinputs_vorne = randabstand;
postinputs_hinten = T - randabstand;

anz_tcv = numel(theta_cc_vek);
anz_sigma = numel(sigma_vek);
richtig_mat = zeros((2*anz_tcv + 3), wiederholungen, anz_sigma);

% Reihenfolge der Werte (in den Zeilen):
% 1. Anteil der Läufe, in denen die Anzahl der Wunschspikes mit der Anzahl der tatsächlichen Spikes übereinstimmt.
% 2. Anteil der Läufe, in denen der Spike insgesamt fehlt (nachgewiesen mit Verschiebekosten == 1)
% 3. Anteil der Läufe, in denen zu viele Spikes vorkommen (nachgewiesen mit Verschiebekosten > 1)
% Und dann folgt als weiteres 4. und 5. alternierend in der Anzahl von Einträgen in theta_cc_vek
% 4. (6., 8., ...) Anteil der Läufe, in denen 1. und der Abstand in der Zeit weniger als entsprechender Eintrag in theta_cc_vek
% 5. (7., 9., ...) Mittlerer Abstand der Spikes im Falle 1.

w_wuensch = T/N*V_wuensch;		% Zielgewicht ausrechnen
w = w_wuensch*(1 + randn(N, 1));	% Gewichtsvektor auswürfeln

% Die verschiedenen Spike-Arrays
pre_spikezeiten = {};		% Liste der presynaptischen Spikezeiten, jeweils terminiert durch einen Spike nach dem Intervall
post_inputzeiten = {};		% Liste der Zeiten der externen Inputs, ebenfalls terminiert
post_inputzeiten_echtzeit = {};
inputhoehen = {};			% Liste der Höhen des Delta-Pulse der externen Inputs

for p = 1:P
	post_inputzeiten{p} = unique(round([((postinputs_hinten - postinputs_vorne)*rand + postinputs_vorne) + rauschabstand; 10*T]/dt));
	post_inputzeiten_echtzeit{p} = post_inputzeiten{p}*dt;
	inputhoehen{p} = (V_thr - 2*V_reset)*ones(size(post_inputzeiten(:, 1)));	% Änderung hier: Inputhöhe vergrößert
	sammel = [randperm(N)' round((T*rand(N, 1) + rauschabstand)/dt)];
	sammel(sammel == 0) = 1;						% Zeit = 0 muss aufgefangen werden, weil sonst die pre-Spike-Kette nicht läuft
	[zwischen, idcs] = sort(sammel(:, 2));
	pre_spikezeiten{p} = [sammel(idcs, :); [1 10*T]];
end

w = [w w_wuensch*(1 + randn(N, (anz_sigma-1)))]; % Zum debuggen ist dieses Konstrukt

T = T_voll;
t = dt:dt:T;
M = numel(t);

expfac_taus = exp(-dt/tau_s);
expfac_taum = exp(-dt/tau_mem);
Vfac = (expfac_taum - expfac_taus)/(tau_mem/tau_s - 1);

nulldummy = zeros(N, 1);
postspikescell = {};

if malen
	figure('Position', bildschirm)
	subplot(2, 3, 1);
end

tic
zaehler = 0;
while (zaehler < wiederholungen)
	zaehler = zaehler + 1;
	
	for mdg = randperm(P)
		for zaehler_sigma = 1:anz_sigma
			zwischen = pre_spikezeiten{mdg};
			rauschzeiten = zwischen(1:N, 2);
			rauschindizes = zwischen(1:N, 1);
			rauschzeiten = rauschzeiten + round(randn(N, 1)*sigma_vek(zaehler_sigma)/dt);
			rauschzeiten(rauschzeiten < 0) = - rauschzeiten(rauschzeiten < 0); % Zeiten, die kleiner als Null sind, werden umgeklappt
			rauschzeiten(rauschzeiten == 0) = 1;
			[rauschzeiten, idcs] = sort(rauschzeiten);
			rauschzeiten = [[rauschindizes(idcs) rauschzeiten]; [1 1]];
		
			V = zeros(1, M);
			Isyn = zeros(1, 1);
			pre_PSP = zeros(N, 1);
			PSP = zeros(N, 1);
			postspikes = [];
			dw = zeros(N, 1);
	
			zaehler_pre = 1;
			zaehler_post = 1;
	
			for gaga = 1:M-1
				V(gaga+1) = V(gaga)*expfac_taum + Isyn*Vfac;
				Isyn = Isyn*expfac_taus;
				PSP = PSP*expfac_taum + pre_PSP*Vfac;
				pre_PSP = pre_PSP*expfac_taus;
			
				while rauschzeiten(zaehler_pre, 2) == gaga
					Isyn = Isyn + w(rauschzeiten(zaehler_pre, 1), zaehler_sigma)/tau_s;
					pre_PSP(rauschzeiten(zaehler_pre, 1)) = pre_PSP(rauschzeiten(zaehler_pre, 1)) + 1/tau_s;
					zaehler_pre = zaehler_pre + 1;
				end
			
				if post_inputzeiten{mdg}(zaehler_post) == gaga
					V(gaga+1) = V(gaga+1) + inputhoehen{mdg}(zaehler_post);
					zaehler_post = zaehler_post + 1;
				end
			
				if V(gaga+1) > V_thr
					V(gaga+1) = V_reset;
					postspikes = [postspikes gaga*dt];
					dw = dw - LTDbias*STDPbias*PSP/dt;
				end
			
				if V(gaga+1) > theta_D
					dw = dw - LTDbias*PSP*(V(gaga+1) - theta_D);
				end
				if V(gaga+1) < theta_P
					dw = dw + PSP*(theta_P - V(gaga+1));
				end
			end
		
			w(:, zaehler_sigma) = w(:, zaehler_sigma) + eta*dw*dt;
		end
		if malen
			if (mod(zaehler, malskip) == 0) && mdg < 6
				subplot(2, 3, mdg)
				plot(t, V)
				hold on
				line([1 1]*post_inputzeiten{mdg}(1)*dt, [V_reset V_thr], 'Color', 'r')
				if ~isempty(postspikes)
					plot(postspikes, V_thr, 'or')
				end
				axis([0 T V_reset V_thr])
				hold off
			end
		end
	end
	
	for mdg = 1:P
		for zaehler_sigma = 1:anz_sigma
			V = zeros(1, M);
			Isyn = zeros(1, 1);
			postspikes = [];
			zaehler_pre = 1;
		
			for gaga = 1:M-1
				V(gaga+1) = V(gaga)*expfac_taum + Isyn*Vfac;
				Isyn = Isyn*expfac_taus;
			
				while pre_spikezeiten{mdg}(zaehler_pre, 2) == gaga
					Isyn = Isyn + w(pre_spikezeiten{mdg}(zaehler_pre, 1), zaehler_sigma)/tau_s;
					zaehler_pre = zaehler_pre + 1;
				end
			
				if V(gaga+1) > V_thr
					postspikes = [postspikes gaga*dt];
					V(gaga+1) = V_reset;
				end
			end
		
			postspikescell{mdg, zaehler_sigma} = postspikes;
		end
		
		if malen
			if (mod(zaehler, malskip) == 0) && (mdg < 6)
				subplot(2, 3, mdg)
				hold on
				plot(t, V, 'g')
				for lauf = 1:numel(postspikes)
					plot(postspikes, V_thr, 'ob')
				end
				axis([0 T V_reset V_thr])
				hold off
			end
		end
	end
	
	for zaehler_sigma = 1:anz_sigma
		gas = 0;					% Gleiche Anzahl Spikes. Zählt, ob auch die richtige Anzahl Spikes auftritt
		mehrspikes = 0;				% Fälle mit zuviel Spikes
		keinspike = 0;				% Fälle, bei denen kein Spike da ist
		anz_cc = zeros(1, anz_tcv);		% Anzahl der Spikes, die \pm theta_cc um den Wunschspike liegen
		mittel_abstand = zeros(1, anz_tcv);	% Mittlerer Abstand der Spikes im Fall gas
		for mdg = 1:P
			% VP-Abstand bestimmen
			zwischen = victorpupura_spiketrainabstand(post_inputzeiten_echtzeit{mdg}(1:end-1), postspikescell{mdg, zaehler_sigma}, 1/vpmessung_tauq);
			if zwischen < 1
				gas = gas + 1;
				zwischen = zwischen*vpmessung_tauq*1000; % Abstand der Spikes auf ms umschreiben
				for innen = 1:anz_tcv
					if zwischen < theta_cc_vek(innen)
						anz_cc(innen) = anz_cc(innen) + 1;
						mittel_abstand(innen) = mittel_abstand(innen) + zwischen;
					end
				end
			elseif zwischen == 1
				keinspike = keinspike + 1;
			elseif zwischen > 1
				mehrspikes = mehrspikes + 1;
			else
				error('Mami, ich bin die Treppe heruntergefallen und kann meine Beine nicht mehr spüren!')
			end
		end
		
		richtig_mat(1:3, zaehler, zaehler_sigma) = [gas; keinspike; mehrspikes]/P;
		for innen = 1:anz_tcv
			richtig_mat(2*innen + 2, zaehler, zaehler_sigma) = anz_cc(innen)/P;
			if anz_cc(innen) ~= 0
				richtig_mat((2*innen+3), zaehler, zaehler_sigma) = mittel_abstand(innen)/anz_cc(innen);
			else
				richtig_mat((2*innen+3), zaehler, zaehler_sigma) = T*1000;
			end
		end
		
	end
	
	if malen && (mod(zaehler, malskip) == 0)
		subplot(2,3,6)
		hold on
		for zaehler_sigma = 1:anz_sigma
			plot(1:zaehler, richtig_mat(14, 1:zaehler, zaehler_sigma), 'Color', [zaehler_sigma/anz_sigma (1 - zaehler_sigma/anz_sigma) 0])
		end
		axis([0 wiederholungen 0 1])
		hold off
		drawnow
	end
	
	if mod(zaehler, ausgabeschrittweite) == 0
		fprintf('Durchgang %d, mittlerer Abstand von %.2f ms, Anteil Spikes im Ziel %.2f, Zeit %d\n', ...
			zaehler, richtig_mat(15, zaehler, 1), richtig_mat(14, zaehler, 1), round(toc))
	end
end

if clusterlauf
	save([affix '_pN' num2str(parameter_N) '_pa' num2str(parameter_alpha) '_pe' num2str(parameter_eta) '_Durchgang' num2str(parameter_lauf)], ...
		'richtig_mat', 'w', 'seeed')
end
