# Supplementary material for: Learning of Precise Spike Times with Homeostatic Membrane Potential Dependent Synaptic Plasticity
Source: PLoS One. 2016 Feb 22;11(2):e0148948. doi: 10.1371/journal.pone.0148948 (PMC4763343; doi:10.1371/journal.pone.0148948)
Supplement: S1 Complete Code — In the supporting material, embedded in the appropriate folder structure we include our scripts written in Python and Matlab that generate the data used in the figures in this article. Further instructions are included within Readme.txt inside the zip-file. (ZIP) [file pone.0148948.s001.zip › RandomInputCurrent_Fig7/ELearning/Ohne_Rauschen/ELearning.m]

% 2014/02/04
%
% Simulation des Chronotrons mit E-Learning (Florian RV (2012), Plos One, "Chronotron"). Simulation des LIF-Neurons ist event-basiert.

% Feststellen, ob das Programm auf dem Cluster läuft, durch die Existenz einer Variablen parameter_lauf. Wenn ja, Bildschirmausgabe unterdrücken
if exist('parameter_lauf')
	seeed = parameter_lauf*sum(100*clock);
	warning off all
	rng(seeed);
	malen = 0;
	clusterlauf = 1;
	
	% Vektoren mit geloopten Werten bereitstellen: N und alpha testen die Skalierung, werte_vek ist der Vektor, in dem die zu testenden
	% Werte abgelegt sind
	N_vek = [200 500 1000 2000];
	alpha_vek = [0.025 0.05 0.075 0.1 0.125 0.15 0.175 0.2 0.225 0.25 0.275 0.3];
	eta_vek = 0.5*10^-8;
	
	wiederholungen = 20000;
	malskip = 1; % pro forma
	
	N = N_vek(parameter_N);
	P = round(alpha_vek(parameter_alpha)*N);
	eta = eta_vek(parameter_eta);
	ausgabeschrittweite = 400;
else
	clear
	clusterlauf = 0;
	bildschirm = get(0, 'ScreenSize');
	bildschirm(2) = round(bildschirm(4)/2);
	bildschirm(4) = round(bildschirm(4)/2);
	rng(3)

	malen = 1;
	malskip = 50;	
	
	wiederholungen = 2000;
	N = 500;
	alpha = 0.01;
	P = round(alpha*N);
	P = 30;
	eta = 0.5*10^-8;
	ausgabeschrittweite = 50;
end

affix = 'Rohdaten/mat_Elearning';

% Parameter des Neurons
tau_mem = 0.01;				% Zeitkonstante Zellmembran
tau_s = 0.003;				% Zeitkonstante des synaptischen Stromes (Risetime des PSP)
V_thr = 0.02;				% Feuerschwelle
V_reset = 0;				% Betrag, auf den die Hyperpolarisierung gesetzt wird nach einem Spike
% Parameter der Lernregel
tau_q = 0.005;				% Kosten für die Verschiebung eines Spikes
eta_r = 0.01;				% Relative Lernrate für nahe Spikes
muh = 0.;
% Parameter der Präsentation und Simulation
theta_cc_vek = [1 2 3 4 5 10];	% Vektor der Höchstabstande des Teacherspikes vom gelernten Spike. Schwelle für korrekte Klassifizierung. Einheit ms!!!
T = 0.2;					% Dauer der Präsentation
vpmessung_tauq = T;			% Das ist das tau_q, mit der die VP-Distanz gemessen wird. Es muss lang sein, damit ein weiter Spikeabstand
						% von dem Fall falsche Spikeanzahl unterscheidbar ist
genauigkeit = 10^(-10);			% Bestimmt die Präzision der postsynaptischen Spikebestimmung
randabstand = 0.020;			% Abstand der gewünschten post-Spikes zum Rand der Simulation
V_wuensch = 0.03;			% Mittleres gewünschtes Membranpotential zu Anfang
%rauschvek = [0:0.001:0.005];		% Vektor der Abweichungen von den festen Spikezeiten im Rauschtest
%rauschmittelungen = 20;		% Anzahl der Mittelungen im Rauschtest

postspikes_vorne = randabstand;
postspikes_hinten = T - randabstand;

anz_tcv = numel(theta_cc_vek);
richtig_mat = zeros((2*anz_tcv + 3), wiederholungen);
% Reihenfolge der Werte (in den Zeilen):
% 1. Anteil der Läufe, in denen die Anzahl der Wunschspikes mit der Anzahl der tatsächlichen Spikes übereinstimmt.
% 2. Anteil der Läufe, in denen der Spike insgesamt fehlt (nachgewiesen mit Verschiebekosten == 1)
% 3. Anteil der Läufe, in denen zu viele Spikes vorkommen (nachgewiesen mit Verschiebekosten > 1)
% Und dann folgt als weiteres 4. und 5. alternierend in der Anzahl von Einträgen in theta_cc_vek
% 4. (6., 8., ...) Anteil der Läufe, in denen 1. und der Abstand in der Zeit weniger als entsprechender Eintrag in theta_cc_vek
% 5. (7., 9., ...) Mittlerer Abstand der Spikes im Falle 1.

w_wuensch = T/N*V_wuensch;		% Zielgewicht ausrechnen
w = w_wuensch*(1 + randn(N, 1));	% Gewichtsvektor auswürfeln

if malen
	figure('Position', bildschirm)
	subplot(2, 3, 1);
end

pre_spikezeiten = {};
post_spikezeiten = {};

nulldummy = zeros(N, 1);
for p = 1:P
	sammel = [randperm(N)' T*rand(N, 1)];
	[zwischen, idcs] = sort(sammel(:, 2));
	pre_spikezeiten{p} = [sammel(idcs, :); [10*T 10*T]];
	post_spikezeiten{p} = [((postspikes_hinten - postspikes_vorne)*rand + postspikes_vorne) ; 10*T];
end


if malen
	pre_spikezeiten_lang = {};
	dt = 0.001;
	teevek = [dt:dt:T]';
	M = numel(teevek);
	for p = 1:P
		sammel = [pre_spikezeiten{p}; [(N+1)*ones(M, 1) teevek]];
		[zwischen, idcs] = sort(sammel(:, 2));
		pre_spikezeiten_lang{p} = [sammel(idcs, :); [10*T 10*T]];
		post_spikezeiten{p} = [((postspikes_hinten - postspikes_vorne)*rand + postspikes_vorne) ; 10*T];
	end
	w_lang = [w; 0];
end

dw_alt = nulldummy;
postspikescell = {};

tic
zaehler = 0;
while (zaehler < wiederholungen)
	zaehler = zaehler + 1;
	for mdg = randperm(P)
		
		if malen
			[postspikes, tevent, Vm_vek, Vs_vek] = IaF_eventbasiert_ausgabe(pre_spikezeiten_lang{mdg}, w_lang, tau_mem, tau_s, V_thr, V_reset, T, genauigkeit);
		else
			[postspikes] = IaF_eventbasiert(pre_spikezeiten{mdg}, w, tau_mem, tau_s, V_thr, V_reset, T, genauigkeit);
		end
		
		postspikescell{mdg} = postspikes;
		
		[abreiss, neubau, vSo, vSd] = florian_spikesortierung(postspikes, post_spikezeiten{mdg}(1:end-1), tau_q);
		
		dw = nulldummy;
		
		for lauf = 1:numel(abreiss)
			tm = abreiss(lauf);
			tn = pre_spikezeiten{mdg}(1, 2);
			zaehler_dw = 1;
			while tn <= tm
				index = pre_spikezeiten{mdg}(zaehler_dw, 1);
				zaehler_dw = zaehler_dw + 1;
				dw(index) = dw(index) - (exp((tn - tm)/tau_mem) - exp((tn - tm)/tau_s))/(tau_mem - tau_s);
				tn = pre_spikezeiten{mdg}(zaehler_dw, 2);
			end
		end
		
		for lauf = 1:numel(neubau)
			tm = neubau(lauf);
			tn = pre_spikezeiten{mdg}(1, 2);
			zaehler_dw = 1;
			while tn <= tm
				index = pre_spikezeiten{mdg}(zaehler_dw, 1);
				zaehler_dw = zaehler_dw + 1;
				dw(index) = dw(index) + (exp((tn - tm)/tau_mem) - exp((tn - tm)/tau_s))/(tau_mem - tau_s);
				tn = pre_spikezeiten{mdg}(zaehler_dw, 2);
			end
		end
		
		for lauf = 1:numel(vSd)
			tm = vSd(lauf);
			tn = pre_spikezeiten{mdg}(1, 2);
			zaehler_dw = 1;
			while tn <= tm
				index = pre_spikezeiten{mdg}(zaehler_dw, 1);
				zaehler_dw = zaehler_dw + 1;
				dw(index) = dw(index) + eta_r/tau_q^2*(vSd(lauf) - vSo(lauf))*(exp((tn - tm)/tau_mem) - exp((tn - tm)/tau_s))/(tau_mem - tau_s);
				tn = pre_spikezeiten{mdg}(zaehler_dw, 2);
			end
		end
		
		dw_alt = dw + muh*dw_alt;
		
		w = w + eta*dw_alt;
		
		if malen
			w_lang(1:N) = w;
			if (mod(zaehler, malskip) == 0) && mdg < 6
				subplot(2, 3, mdg)
				plot(tevent, (Vm_vek + Vs_vek))
				hold on
				line([1 1]*post_spikezeiten{mdg}(1), [V_reset V_thr], 'Color', 'r')
				if ~isempty(postspikes)
					plot(postspikes, V_thr, 'or')
				end
				axis([0 T V_reset V_thr])
				hold off
			end
		end
	end
	
	gas = 0;					% Gleiche Anzahl Spikes. Zählt, ob auch die richtige Anzahl Spikes auftritt
	mehrspikes = 0;
	keinspike = 0;
	anz_cc = zeros(1, anz_tcv);		% Anzahl der Spikes, die \pm theta_cc um den Wunschspike liegen
	mittel_abstand = zeros(1, anz_tcv);	% Mittlerer Abstand der Spikes im Fall gas
	for mdg = 1:P
		% VP-Abstand bestimmen
		zwischen = victorpupura_spiketrainabstand(post_spikezeiten{mdg}(1:end-1), postspikescell{mdg}, 1/vpmessung_tauq);
		if zwischen < 1
			gas = gas + 1;
			zwischen = zwischen*vpmessung_tauq*1000; % Abstand der Spikes auf ms umschreiben
			for innen = 1:anz_tcv
				if zwischen < theta_cc_vek(innen)
					anz_cc(innen) = anz_cc(innen) + 1;
					mittel_abstand(innen) = mittel_abstand(innen) + zwischen;
				end
			end
		elseif zwischen == 1
			keinspike = keinspike + 1;
		elseif zwischen > 1
			mehrspikes = mehrspikes + 1;
		else
			error('Mami, ich bin die Treppe heruntergefallen und kann meine Beine nicht mehr spüren!')
		end
	end
	
	richtig_mat(1:3, zaehler) = [gas; keinspike; mehrspikes]/P;
		for innen = 1:anz_tcv
		richtig_mat(2*innen + 2, zaehler) = anz_cc(innen)/P;
		if anz_cc(innen) ~= 0
			richtig_mat((2*innen+3), zaehler) = mittel_abstand(innen)/anz_cc(innen);
		else
			richtig_mat((2*innen+3), zaehler) = T*1000;
		end
	end

	if malen && (mod(zaehler, malskip) == 0)
		subplot(2,3,6)
		hold on
		plot(1:zaehler, richtig_mat(14, 1:zaehler), 'r')
		plot(1:zaehler, richtig_mat(15, 1:zaehler), 'g')
		axis([0 wiederholungen 0 3])
		hold off
		drawnow
	end
	
	if mod(zaehler, ausgabeschrittweite) == 0
		fprintf('Durchgang %d, mittlerer Abstand von %.2f ms, Anteil Spikes im Ziel %.2f, Zeit %d\n', ...
			zaehler, richtig_mat(15, zaehler), richtig_mat(14, zaehler), round(toc))
	end
end

if clusterlauf
	save([affix '_pN' num2str(parameter_N) '_pa' num2str(parameter_alpha) '_pe' num2str(parameter_eta) '_Durchgang' num2str(parameter_lauf)], ...
		'richtig_mat', 'w', 'seeed')
end
