# Supplementary material for: Learning of Precise Spike Times with Homeostatic Membrane Potential Dependent Synaptic Plasticity
Source: PLoS One. 2016 Feb 22;11(2):e0148948. doi: 10.1371/journal.pone.0148948 (PMC4763343; doi:10.1371/journal.pone.0148948)
Supplement: S1 Complete Code — In the supporting material, embedded in the appropriate folder structure we include our scripts written in Python and Matlab that generate the data used in the figures in this article. Further instructions are included within Readme.txt inside the zip-file. (ZIP) [file pone.0148948.s001.zip › RandomInputCurrent_Fig7/ELearning/Ohne_Rauschen/florian_spikesortierung.m]

function [abreiss_So, neubau_Sd, verschieb_So, verschieb_Sd] = florian_spikesortierung(st1, st2, tau_q)

% Vermessen der Spiketrains; z und s sind zwar nicht die Zeilen- und Spaltenanzahl, das ist aber nicht so wichtig.
z = numel(st1);
s = numel(st2);

pfadlaenge = zeros(z+1,s+1);

pfadlaenge(2:z+1, 1) = 1:z;
pfadlaenge(1, 2:s+1) = 1:s;

% Einmal vorwärts durch den Algorithmus laufen, da ich die komplette Matrix der Übergänge brauche
if (z ~= 0) && (s ~= 0)
	for n = 2:z+1
		for m = 2:s+1
			pfadlaenge(n,m) = min([(pfadlaenge(n-1,m)+1) (pfadlaenge(n,m-1)+1) (pfadlaenge(n-1,m-1) + 1/tau_q*abs(st1(n-1) - st2(m-1)))]);
		end
	end
else
	pfadlaenge = max([s z]);
end

% pfadlaenge_aus = pfadlaenge(end, end); % Das hier ist der kürzeste Weg

% Jetzt rückwärts durch die Matrix laufen und jeweils den kürzesten Übergang suchen. Die Richtung (hoch, links, diagonal) gibt an, wohin die beteiligten
% Spikes kommen (abreissen, neu pflanzen, oder verschieben). Jede Gruppe wird in einer eigenen Liste gesammelt, die Verschiebespikes in zwei verschiedenen,
% aber gleich großen Listen.

S = s+1;
Z = z+1; % Zeiger ans Ende setzen

abreiss_So = [];
neubau_Sd = [];
verschieb_So = [];
verschieb_Sd = [];

% st1 ist der Ausgangsspiketrain, st2 der Zielspiketrain
if (s == 0) & (z == 0)
	% Nichts tun ... einfach ganz unauffällig bleiben
elseif s == 0
	abreiss_So = st1;
elseif z == 0
	neubau_Sd = st2;
else
	while (S~=1) | (Z~=1)
		laenge = pfadlaenge(Z, S);
		if S == 1
			Z = Z - 1;
			abreiss_So = [abreiss_So st1(Z)];
		elseif Z == 1
			S = S - 1;
			neubau_Sd = [neubau_Sd st2(S)];
		else
			neubau = pfadlaenge(Z, S-1);
			abriss = pfadlaenge(Z-1, S);
			verschieben = pfadlaenge(Z-1, S-1);
			if laenge == (abriss + 1)
				Z = Z - 1;
				abreiss_So = [abreiss_So st1(Z)];
			elseif laenge == (neubau + 1)
				S = S - 1;
				neubau_Sd = [neubau_Sd st2(S)];
			else
				S = S - 1;
				Z = Z - 1;
				verschieb_So = [verschieb_So st2(S)];
				verschieb_Sd = [verschieb_Sd st1(Z)];
			end
		end
	end
end

abreiss_So = sort(abreiss_So);
neubau_Sd = sort(neubau_Sd);
verschieb_So = verschieb_So(end:-1:1);
verschieb_Sd = verschieb_Sd(end:-1:1);
