# Supplementary material for: Learning of Precise Spike Times with Homeostatic Membrane Potential Dependent Synaptic Plasticity
Source: PLoS One. 2016 Feb 22;11(2):e0148948. doi: 10.1371/journal.pone.0148948 (PMC4763343; doi:10.1371/journal.pone.0148948)
Supplement: S1 Complete Code — In the supporting material, embedded in the appropriate folder structure we include our scripts written in Python and Matlab that generate the data used in the figures in this article. Further instructions are included within Readme.txt inside the zip-file. (ZIP) [file pone.0148948.s001.zip › RandomInputCurrent_Fig7/ELearning/Ohne_Rauschen/IaF_eventbasiert.m]

% IaF_eventbasiert.m
%
% Berechnet die postsynaptischen Spikezeiten für ein Feed-Forward-Netz von N
% presynaptischen und einem postsynaptischem Integrate-and-Fire-Neuron. Die
% interne Berechnung des Membranpotentials ist event-basiert, sie macht sich
% die analytische Lösung der DGL zunutze.
% Das Ruhepotential wird bei Null angenommen.
%
% Eingaben:
% pre_spikezeiten		Eine Matrix mit zwei Spalten. Rechte Spalte sind die
%				Zeiten der presynaptischen Spikes, linke Spalte die
%				dazugehörigen Indizes (d.h. Referenz auf die Gewichte).
% w				Vektor der Gewichte
% tau_mem			Zeitkonstante des Neurons
% tau_s			(schnelle) Zeitkonstante des synaptischen Stroms
% V_thr			Feuerschwelle
% V_reset			Reset-Potential
% T				Länge der Simulation
%
% Ausgabe:
% postspikes		Vektor der postsynaptischen Spikezeiten

function [postspikes] = IaF_eventbasiert(pre_spikezeiten, w, tau_mem, tau_s, V_thr, V_reset, T, genauigkeit)

Vfac = 1/(tau_mem - tau_s);

takt = 0;
Vm = 0;
Vs = 0;
postspikes = [];

zaehler_pre = 1;
while takt < T
	steigung = -Vs/tau_s - Vm/tau_mem;
	if (steigung <= 0)
		Vm = Vm*exp((takt - pre_spikezeiten(zaehler_pre, 2))/tau_mem) + w(pre_spikezeiten(zaehler_pre, 1))*Vfac;
		Vs = Vs*exp((takt - pre_spikezeiten(zaehler_pre, 2))/tau_s) - w(pre_spikezeiten(zaehler_pre, 1))*Vfac;
		takt = pre_spikezeiten(zaehler_pre, 2);
		zaehler_pre = zaehler_pre + 1;
	else
		ts = takt + (V_thr - Vm - Vs)/steigung;
		if ts < pre_spikezeiten(zaehler_pre, 2)
			if (ts - takt) < genauigkeit
				postspikes = [postspikes ts];
				Vm = Vm*exp((takt - ts)/tau_mem) - V_thr + V_reset;
				Vs = Vs*exp((takt - ts)/tau_s);
				takt = ts;
			else
				Vm = Vm*exp((takt - ts)/tau_mem);
				Vs = Vs*exp((takt - ts)/tau_s);
				takt = ts;
			end
		elseif ts > pre_spikezeiten(zaehler_pre, 2)
			Vm = Vm*exp((takt - pre_spikezeiten(zaehler_pre, 2))/tau_mem) + w(pre_spikezeiten(zaehler_pre, 1))*Vfac;
			Vs = Vs*exp((takt - pre_spikezeiten(zaehler_pre, 2))/tau_s) - w(pre_spikezeiten(zaehler_pre, 1))*Vfac;
			takt = pre_spikezeiten(zaehler_pre, 2);
			zaehler_pre = zaehler_pre + 1;
		else
			if (ts - takt) < genauigkeit
				postspikes = [postspikes ts];
				Vm = Vm*exp((takt - ts)/tau_mem) - V_thr + V_reset + w(pre_spikezeiten(zaehler_pre, 1))*Vfac;
				Vs = Vs*exp((takt - ts)/tau_s) - w(pre_spikezeiten(zaehler_pre, 1))*Vfac;
				takt = ts;
				zaehler_pre = zaehler_pre + 1;
			else
				Vm = Vm*exp((takt - ts)/tau_mem) + w(pre_spikezeiten(zaehler_pre, 1))*Vfac;
				Vs = Vs*exp((takt - ts)/tau_s) - w(pre_spikezeiten(zaehler_pre, 1))*Vfac;
				takt = ts;
				zaehler_pre = zaehler_pre + 1;
			end
		end
	end
end
