# Supplementary material for: Learning of Precise Spike Times with Homeostatic Membrane Potential Dependent Synaptic Plasticity
Source: PLoS One. 2016 Feb 22;11(2):e0148948. doi: 10.1371/journal.pone.0148948 (PMC4763343; doi:10.1371/journal.pone.0148948)
Supplement: S1 Complete Code — In the supporting material, embedded in the appropriate folder structure we include our scripts written in Python and Matlab that generate the data used in the figures in this article. Further instructions are included within Readme.txt inside the zip-file. (ZIP) [file pone.0148948.s001.zip › RandomInputCurrent_Fig7/FP_Learning/Ohne_Rauschen/FP.m]

% 2014/04/02
%
% Chronotron mit E-Learning. Neue Durchführung der Simulationen nach Feststellen des doch wirklich katastrophalen Fehlers

% Feststellen, ob das Programm auf dem Cluster läuft, durch die Existenz einer Variablen parameter_lauf. Wenn ja, Bildschirmausgabe unterdrücken
if exist('parameter_lauf')
	seeed = parameter_lauf*sum(100*clock);
	warning off all
	rng(seeed);
	malen = 0;
	clusterlauf = 1;
	
	% Vektoren mit geloopten Werten bereitstellen: N und alpha testen die Skalierung, werte_vek ist der Vektor, in dem die zu testenden
	% Werte abgelegt sind
	N_vek = [200 500 1000 2000];
	alpha_vek = [0.01 0.025 0.05 0.075 0.1 0.125 0.15 0.175 0.2 0.225 0.25 0.275 0.3];
	eta_vek = 1*10^-9;
	
	wiederholungen = 20000;
	malskip = 1; % pro forma
	
	N = N_vek(parameter_N);
	P = round(alpha_vek(parameter_alpha)*N);
	eta = eta_vek(parameter_eta);
	ausgabeschrittweite = 400;
else
	clear
	clusterlauf = 0;
	bildschirm = get(0, 'ScreenSize');
	bildschirm(2) = round(bildschirm(4)/2);
	bildschirm(4) = round(bildschirm(4)/2);
	rng(1)
	
	malen = 1;
	malskip = 50;
	
	wiederholungen = 5000;
	N = 500;
	alpha = 0.01;
	P = round(alpha*N);
	P = 100;
	eta = 0.5*10^-8;
	ausgabeschrittweite = malskip;
end

affix = 'Rohdaten/mat_FP';

sigma_vek = [0, 0.1, 0.2, 0.5, 1, 2, 5, 10]/1000;	% Abweichung in s
maxsigma = max(sigma_vek);			% Maximalwert auslesen, um die Ränder zu erweitern (Intervall länger machen, damit die Spikes nicht so einfach komplett rausfallen)
rauschabstand = 2*maxsigma;			% Abstandsterm, um zu verhindern dass zu viele Spikes über die Kanten fallen

% Parameter des Neurons
tau_mem = 0.01;				% Zeitkonstante Zellmembran
tau_s = 0.003;				% Zeitkonstante des synaptischen Stromes (Risetime des PSP)
V_thr = 0.02;				% Feuerschwelle
V_reset = 0;				% Betrag, auf den die Hyperpolarisierung gesetzt wird nach einem Spike
% Parameter der Lernregel
eps_spike = 0.002;			% Maximaler erlaubter Abstand der Spikes von der Zielposition
% Parameter der Präsentation und Simulation
theta_cc_vek = [1 2 3 4 5 10];	% Vektor der Höchstabstande des Teacherspikes vom gelernten Spike. Schwelle für korrekte Klassifizierung. Einheit ms!!!
T = 0.2;					% Dauer der Präsentation
T_voll = T + 2*rauschabstand;		% Den Rand jeweils um 5*maxsigma nach links und rechts erweitern
vpmessung_tauq = T_voll;		% Das ist das tau_q, mit der die VP-Distanz gemessen wird. Es muss lang sein, damit ein weiter Spikeabstand
% von dem Fall falsche Spikeanzahl unterscheidbar ist
genauigkeit = 10^(-10);			% Bestimmt die Präzision der postsynaptischen Spikebestimmung
randabstand = 0.020;			% Abstand der gewünschten post-Spikes zum Rand der Simulation
V_wuensch = 0.03;			% Mittleres gewünschtes Membranpotential zu Anfang

postspikes_vorne = randabstand;
postspikes_hinten = T - randabstand;

anz_tcv = numel(theta_cc_vek);
anz_sigma = numel(sigma_vek);
richtig_mat = zeros((2*anz_tcv + 3), wiederholungen, anz_sigma);
% Reihenfolge der Werte (in den Zeilen):
% 1. Anteil der Läufe, in denen die Anzahl der Wunschspikes mit der Anzahl der tatsächlichen Spikes übereinstimmt.
% 2. Anteil der Läufe, in denen der Spike insgesamt fehlt (nachgewiesen mit Verschiebekosten == 1)
% 3. Anteil der Läufe, in denen zu viele Spikes vorkommen (nachgewiesen mit Verschiebekosten > 1)
% Und dann folgt als weiteres 4. und 5. alternierend in der Anzahl von Einträgen in theta_cc_vek
% 4. (6., 8., ...) Anteil der Läufe, in denen 1. und der Abstand in der Zeit weniger als entsprechender Eintrag in theta_cc_vek
% 5. (7., 9., ...) Mittlerer Abstand der Spikes im Falle 1.

w_wuensch = T/N*V_wuensch;		% Zielgewicht ausrechnen
w = w_wuensch*(1 + randn(N, 1));	% Gewichtsvektor auswürfeln

if malen
	figure('Position', bildschirm)
	subplot(2, 3, 1);
end

pre_spikezeiten = {};
post_spikezeiten = {};

nulldummy = zeros(N, 1);
for p = 1:P
	sammel = [randperm(N)' (T*rand(N, 1) + rauschabstand)];
	[zwischen, idcs] = sort(sammel(:, 2));
	pre_spikezeiten{p} = [sammel(idcs, :); [10*T 10*T]];
	post_spikezeiten{p} = [((postspikes_hinten - postspikes_vorne)*rand + postspikes_vorne) + rauschabstand ; 10*T];
end

w = [w w_wuensch*(1 + randn(N, (anz_sigma - 1)))];	% Gewichtsvektor weiter auswürfeln

T = T_voll;

if malen
	pre_spikezeiten_lang = {};
	dt = 0.001;
	teevek = [dt:dt:T]';
	M = numel(teevek);
	for p = 1:P
		sammel = [pre_spikezeiten{p}; [(N+1)*ones(M, 1) teevek]];
		[zwischen, idcs] = sort(sammel(:, 2));
		pre_spikezeiten_lang{p} = [sammel(idcs, :); [10*T 10*T]];
	end
	w_lang = [w; zeros(1, anz_sigma)];
end

postspikescell = {};

tic
zaehler = 0;
while (zaehler < wiederholungen)
	zaehler = zaehler + 1;
	for mdg = randperm(P)
		for zaehler_sigma = 1:anz_sigma
			
			rauschzeiten = pre_spikezeiten{mdg}(1:N, 2);
			rauschindizes = pre_spikezeiten{mdg}(1:N, 1);
			rauschzeiten = rauschzeiten + randn(N, 1)*sigma_vek(zaehler_sigma);
			rauschzeiten(rauschzeiten <= 0) = - rauschzeiten(rauschzeiten <= 0); % Zeiten, die kleiner als Null sind, werden umgeklappt
			[rauschzeiten, idcs] = sort(rauschzeiten);
			rauschzeiten = [[rauschindizes(idcs) rauschzeiten]; [1 1]];
			
			if malen
				[postspikes, tevent, Vm_vek, Vs_vek] = IaF_eventbasiert_ausgabe(rauschzeiten, w_lang(:, zaehler_sigma), tau_mem, tau_s, V_thr, V_reset, T, genauigkeit);
			else
				[postspikes] = IaF_eventbasiert(rauschzeiten, w(:, zaehler_sigma), tau_mem, tau_s, V_thr, V_reset, T, genauigkeit);
			end
			
			dw = nulldummy;
			
			if numel(postspikes) == 0
				tm = post_spikezeiten{mdg}(1);
				tn = rauschzeiten(1, 2);
				zaehler_dw = 1;
				while tn <= tm
					index = rauschzeiten(zaehler_dw, 1);
					zaehler_dw = zaehler_dw + 1;
					dw(index) = dw(index) + (exp((tn - tm)/tau_mem) - exp((tn - tm)/tau_s))/(tau_mem - tau_s);
					tn = rauschzeiten(zaehler_dw, 2);
				end
			elseif numel(postspikes) == 1
				if ~(abs(postspikes - post_spikezeiten{mdg}(1)) < eps_spike)
					if postspikes < post_spikezeiten{mdg}(1)
						tm = postspikes;
						tn = rauschzeiten(1, 2);
						zaehler_dw = 1;
						while tn <= tm
							index = rauschzeiten(zaehler_dw, 1);
							zaehler_dw = zaehler_dw + 1;
							dw(index) = dw(index) - (exp((tn - tm)/tau_mem) - exp((tn - tm)/tau_s))/(tau_mem - tau_s);
							tn = rauschzeiten(zaehler_dw, 2);
						end
					elseif postspikes > post_spikezeiten{mdg}(1)
						tm = post_spikezeiten{mdg}(1) + eps_spike;
						tn = rauschzeiten(1, 2);
						zaehler_dw = 1;
						while tn <= tm
							index = rauschzeiten(zaehler_dw, 1);
							zaehler_dw = zaehler_dw + 1;
							dw(index) = dw(index) + (exp((tn - tm)/tau_mem) - exp((tn - tm)/tau_s))/(tau_mem - tau_s);
							tn = rauschzeiten(zaehler_dw, 2);
						end
					end
				end
			else
				if abs(postspikes(1) - post_spikezeiten{mdg}(1)) < eps_spike
					tm = postspikes(2);
					tn = rauschzeiten(1, 2);
					zaehler_dw = 1;
					while tn <= tm
						index = rauschzeiten(zaehler_dw, 1);
						zaehler_dw = zaehler_dw + 1;
						dw(index) = dw(index) - (exp((tn - tm)/tau_mem) - exp((tn - tm)/tau_s))/(tau_mem - tau_s);
						tn = rauschzeiten(zaehler_dw, 2);
					end
				else
					if postspikes(1) < post_spikezeiten{mdg}(1)
						tm = postspikes(1);
						tn = rauschzeiten(1, 2);
						zaehler_dw = 1;
						while tn <= tm
							index = rauschzeiten(zaehler_dw, 1);
							zaehler_dw = zaehler_dw + 1;
							dw(index) = dw(index) - (exp((tn - tm)/tau_mem) - exp((tn - tm)/tau_s))/(tau_mem - tau_s);
							tn = rauschzeiten(zaehler_dw, 2);
						end
					elseif postspikes(1) > post_spikezeiten{mdg}(1)
						tm = post_spikezeiten{mdg}(1) + eps_spike;
						tn = rauschzeiten(1, 2);
						zaehler_dw = 1;
						while tn <= tm
							index = rauschzeiten(zaehler_dw, 1);
							zaehler_dw = zaehler_dw + 1;
							dw(index) = dw(index) + (exp((tn - tm)/tau_mem) - exp((tn - tm)/tau_s))/(tau_mem - tau_s);
							tn = rauschzeiten(zaehler_dw, 2);
						end
					end
				end
			end

			w(:, zaehler_sigma) = w(:, zaehler_sigma) + eta*dw;
			if malen
				w_lang(1:N, zaehler_sigma) = w(1:N, zaehler_sigma);
			end
		end
	end
	
	for mdg = 1:P
		for zaehler_sigma = 1:anz_sigma
			if malen
				[postspikes, tevent, Vm_vek, Vs_vek] = IaF_eventbasiert_ausgabe(pre_spikezeiten_lang{mdg}, w_lang(:, zaehler_sigma), tau_mem, tau_s, V_thr, V_reset, T, genauigkeit);
			else
				[postspikes] = IaF_eventbasiert(pre_spikezeiten{mdg}, w(:, zaehler_sigma), tau_mem, tau_s, V_thr, V_reset, T, genauigkeit);
			end
			
			postspikescell{mdg, zaehler_sigma} = postspikes;
		end
		if malen
			if (mod(zaehler, malskip) == 0) && mdg < 6
				subplot(2, 3, mdg)
				plot(tevent, (Vm_vek + Vs_vek))
				hold on
				line([1 1]*post_spikezeiten{mdg}(1), [V_reset V_thr], 'Color', 'r')
				if ~isempty(postspikes)
					plot(postspikes, V_thr, 'or')
				end
				axis([0 T V_reset V_thr])
				hold off
			end
		end
	end
	
	for zaehler_sigma = 1:anz_sigma
		gas = 0;					% Gleiche Anzahl Spikes. Zählt, ob auch die richtige Anzahl Spikes auftritt
		mehrspikes = 0;
		keinspike = 0;
		anz_cc = zeros(1, anz_tcv);		% Anzahl der Spikes, die \pm theta_cc um den Wunschspike liegen
		mittel_abstand = zeros(1, anz_tcv);	% Mittlerer Abstand der Spikes im Fall gas
		for mdg = 1:P
			zwischen = victorpupura_spiketrainabstand(post_spikezeiten{mdg}(1:end-1), postspikescell{mdg, zaehler_sigma}, 1/vpmessung_tauq);
			if zwischen < 1
				gas = gas + 1;
				zwischen = zwischen*vpmessung_tauq*1000; % Abstand der Spikes auf ms umschreiben
				for innen = 1:anz_tcv
					if zwischen < theta_cc_vek(innen)
						anz_cc(innen) = anz_cc(innen) + 1;
						mittel_abstand(innen) = mittel_abstand(innen) + zwischen;
					end
				end
			elseif zwischen == 1
				keinspike = keinspike + 1;
			elseif zwischen > 1
				mehrspikes = mehrspikes + 1;
			else
				error('Mami, ich bin die Treppe heruntergefallen und kann meine Beine nicht mehr spüren!')
			end
		end
		
		richtig_mat(1:3, zaehler, zaehler_sigma) = [gas; keinspike; mehrspikes]/P;
		for innen = 1:anz_tcv
			richtig_mat(2*innen + 2, zaehler, zaehler_sigma) = anz_cc(innen)/P;
			if anz_cc(innen) ~= 0
				richtig_mat((2*innen+3), zaehler, zaehler_sigma) = mittel_abstand(innen)/anz_cc(innen);
			else
				richtig_mat((2*innen+3), zaehler, zaehler_sigma) = T*1000;
			end
		end
		
	end
	
	if malen && (mod(zaehler, malskip) == 0)
		subplot(2,3,6)
		hold on
		for zaehler_sigma = 1:anz_sigma
			plot(1:zaehler, richtig_mat(14, 1:zaehler, zaehler_sigma), 'Color', [zaehler_sigma/anz_sigma (1 - zaehler_sigma/anz_sigma) 0])
		end
		axis([0 wiederholungen 0 1])
		hold off
		drawnow
	end
	
	if mod(zaehler, ausgabeschrittweite) == 0
		fprintf('Durchgang %d, mittlerer Abstand von %.2f ms, Anteil Spikes im Ziel %.2f, Zeit %d\n', ...
			zaehler, richtig_mat(15, zaehler, 1), richtig_mat(14, zaehler, 1), round(toc))
	end
end

if clusterlauf
	save([affix '_pN' num2str(parameter_N) '_pa' num2str(parameter_alpha) '_pe' num2str(parameter_eta) '_Durchgang' num2str(parameter_lauf)], ...
		'richtig_mat', 'w', 'seeed')
end
