# Supplementary material for: Learning of Precise Spike Times with Homeostatic Membrane Potential Dependent Synaptic Plasticity
Source: PLoS One. 2016 Feb 22;11(2):e0148948. doi: 10.1371/journal.pone.0148948 (PMC4763343; doi:10.1371/journal.pone.0148948)
Supplement: S1 Complete Code — In the supporting material, embedded in the appropriate folder structure we include our scripts written in Python and Matlab that generate the data used in the figures in this article. Further instructions are included within Readme.txt inside the zip-file. (ZIP) [file pone.0148948.s001.zip › RandomInputCurrent_Fig7/ReSuMe/Ohne_Rauschen/submit_ReSuMe_Recallrausch]

#!/bin/bash

# gets current directory, start from directory with your programs...
DIR=`pwd`

# name of Matlab script to be executed; without the .m-suffix
MAT=ReSuMe_Recallrausch

# here you can give a range of parameters for which jobs should be executed

for ((n=1; n<5; n++)) do
	for ((a=1; a<12; a++)) do
		echo The current parameter is $a...
		echo "cd $DIR; source /home/calbers/.bashrc; echo \"parameter_N = $n; parameter_alpha = $a; $MAT;\" | /tools/baltam/bin/matlab" | qsub -q long -p -800 -j yes -o $DIR/job_$MAT"_"$n"_"$a.txt
	done
done
