# Supplementary material for: Learning of Precise Spike Times with Homeostatic Membrane Potential Dependent Synaptic Plasticity
Source: PLoS One. 2016 Feb 22;11(2):e0148948. doi: 10.1371/journal.pone.0148948 (PMC4763343; doi:10.1371/journal.pone.0148948)
Supplement: S1 Complete Code — In the supporting material, embedded in the appropriate folder structure we include our scripts written in Python and Matlab that generate the data used in the figures in this article. Further instructions are included within Readme.txt inside the zip-file. (ZIP) [file pone.0148948.s001.zip › RandomInputCurrent_Fig7/Fig7ABCD/MPDP_Recallrausch.m]

% 2014/04/22
%
% Skript, welches die Gewichte und den Seeed ausliest, und daraus die pre- und postsynaptischen Spikezeiten wieder erzeugt. Die präsynaptischen Spikes werden dann
% verjittert und die Gewichte auf Rauschempfindlichkeit getestet.

malen = 0;
malskip = 1;
ausgabeschrittweite = malskip;

clusterlauf = 1;

if malen
	clusterlauf = 0; % malen muss clusterlauf ausschliessen
	bildschirm = get(0, 'ScreenSize');
	bildschirm(2) = round(bildschirm(4)/2);
	bildschirm(4) = round(bildschirm(4)/2);
	figure('Position', bildschirm)
	subplot(2, 3, 1);
	
	
	parameter_N = 1;
	parameter_alpha = 6;
end

N_vek = [200 500 1000 2000];
alpha_vek = [0.01 0.02 0.04 0.06 0.08 0.1 0.125 0.15 0.175 0.2 0.25];
eta_vek = 1;

wiederholungen = 50;
anzahl_laeufe = 50;

parameter_eta = 1; % legacy-Variable

N = N_vek(parameter_N);
P = round(alpha_vek(parameter_alpha)*N);
eta = eta_vek(parameter_eta);

sigma_vek = [0, 0.1, 0.2, 0.5, 1, 2, 5, 10]/1000;
maxsigma = max(sigma_vek);			% Maximalwert auslesen, um die Ränder zu erweitern (Intervall länger machen, damit die Spikes nicht so einfach komplett rausfallen)
rauschabstand = 2*maxsigma;			% Abstandsterm, um zu verhindern dass zu viele Spikes über die Kanten fallen

theta_cc_vek = [1 2 3 4 5 10];	% Vektor der Höchstabstande des Teacherspikes vom gelernten Spike. Schwelle für korrekte Klassifizierung. Einheit ms!!!

affix_N2000 = 'Ohne_Rauschen/Rohdaten/mat_MPDP';
affix_kleinesN = 'Rauschen_beim_Lernen/Rohdaten/mat_MPDP';

if parameter_N == 4
	affix = affix_N2000;
else
	affix = affix_kleinesN;
end

if clusterlauf
	flagge = 0;
	try
		load(['Recallrausch_MPDP_pN' num2str(parameter_N) '_pa' num2str(parameter_alpha)])
		flagge = 1;
	end
	if flagge == 1
		error('Parameterkombination existiert schon, daher keine neue Rechnung nötig. Abbruch!')
	end
end

% Parameter des Neurons
tau_mem = 0.01;				% Zeitkonstante Zellmembran
tau_s = 0.003;				% Zeitkonstante des synaptischen Stromes (Risetime des PSP)
V_thr = 0.02;				% Feuerschwelle
V_reset = -0.005;				% Betrag, auf den die Hyperpolarisierung gesetzt wird nach einem Spike
% Parameter der Präsentation und Simulation
T = 0.2;					% Dauer der Präsentation
T_voll = T + rauschabstand;
vpmessung_tauq = T_voll;			% Das ist das tau_q, mit der die VP-Distanz gemessen wird. Es muss lang sein, damit ein weiter Spikeabstand
% von dem Fall falsche Spikeanzahl unterscheidbar ist
randabstand = 0.020;			% Abstand der gewünschten post-Spikes zum Rand der Simulation
dt = 0.0001;				% Schrittweite der Simulation

postinputs_vorne = randabstand;
postinputs_hinten = T - randabstand;

anz_tcv = numel(theta_cc_vek);
anz_sigma = numel(sigma_vek);
richtig_mat_sicher = zeros((2*anz_tcv + 3), anz_sigma);
sem_richtig_mat_sicher = zeros((2*anz_tcv + 3), anz_sigma);
% Reihenfolge der Werte (in den Zeilen):
% 1. Anteil der Läufe, in denen die Anzahl der Wunschspikes mit der Anzahl der tatsächlichen Spikes übereinstimmt.
% 2. Anteil der Läufe, in denen der Spike insgesamt fehlt (nachgewiesen mit Verschiebekosten == 1)
% 3. Anteil der Läufe, in denen zu viele Spikes vorkommen (nachgewiesen mit Verschiebekosten > 1)
% Und dann folgt als weiteres 4. und 5. alternierend in der Anzahl von Einträgen in theta_cc_vek
% 4. (6., 8., ...) Anteil der Läufe, in denen 1. und der Abstand in der Zeit weniger als entsprechender Eintrag in theta_cc_vek
% 5. (7., 9., ...) Mittlerer Abstand der Spikes im Falle 1.

tic

expfac_taus = exp(-dt/tau_s);
expfac_taum = exp(-dt/tau_mem);
Vfac = (expfac_taum - expfac_taus)/(tau_mem/tau_s - 1);

T_zwischen = T;
T = T_voll;
t = dt:dt:T;
M = numel(t);

fehllaeufe = 0;

for parameter_lauf = 1:anzahl_laeufe
	
	% Gewichte und seeed einladen
	flagge = 0;
	try
		load([affix '_pN' num2str(parameter_N) '_pa' num2str(parameter_alpha) '_pe' num2str(parameter_eta) '_Durchgang' num2str(parameter_lauf)])
		flagge = 1;
	end
	
	if flagge == 1
		clear richtig_mat
		rng(seeed)
		
		wegwerf = (1 + randn(N, 1));	% Gewichtsvektor auswürfeln
		clear wegwerf			% Und umgehend wegwerfen.
		
		% Die verschiedenen Spike-Arrays
		pre_spikezeiten = {};		% Liste der presynaptischen Spikezeiten, jeweils terminiert durch einen Spike nach dem Intervall
		post_inputzeiten = {};		% Liste der Zeiten der externen Inputs, ebenfalls terminiert
		post_inputzeiten_echtzeit = {};
		inputhoehen = {};			% Liste der Höhen des Delta-Pulse der externen Inputs
		
		for p = 1:P
			post_inputzeiten{p} = unique(round([((postinputs_hinten - postinputs_vorne)*rand + postinputs_vorne) + rauschabstand; 10*T]/dt));
			post_inputzeiten_echtzeit{p} = post_inputzeiten{p}*dt;
			inputhoehen{p} = (V_thr - 2*V_reset)*ones(size(post_inputzeiten(:, 1)));	% Änderung hier: Inputhöhe vergrößert
			sammel = [randperm(N)' round((T_zwischen*rand(N, 1) + rauschabstand)/dt)];
			sammel(sammel == 0) = 1;						% Zeit = 0 muss aufgefangen werden, weil sonst die pre-Spike-Kette nicht läuft
			[zwischen, idcs] = sort(sammel(:, 2));
			pre_spikezeiten{p} = [sammel(idcs, :); [1 10*T]];
		end
		
		post_spikezeiten = post_inputzeiten_echtzeit;
		
		for zaehler_sigma = 1:anz_sigma
			
			zaehler = 0;
			while (zaehler < wiederholungen)
				postspikescell = {};
				zaehler = zaehler   + 1;
				for mdg = randperm(P)
					zwischen = pre_spikezeiten{mdg};
					rauschzeiten = zwischen(1:N, 2);
					rauschindizes = zwischen(1:N, 1);
					rauschzeiten = rauschzeiten + round(randn(N, 1)*sigma_vek(zaehler_sigma)/dt);
					rauschzeiten(rauschzeiten < 0) = - rauschzeiten(rauschzeiten < 0); % Zeiten, die kleiner als Null sind, werden umgeklappt
					rauschzeiten(rauschzeiten == 0) = 1;
					[rauschzeiten, idcs] = sort(rauschzeiten);
					rauschzeiten = [[rauschindizes(idcs) rauschzeiten]; [1 1]];
					
					V = zeros(1, M);
					Isyn = zeros(1, 1);
					pre_PSP = zeros(N, 1);
					PSP = zeros(N, 1);
					postspikes = [];
					dw = zeros(N, 1);
					
					zaehler_pre = 1;
					
					for gaga = 1:M-1
						V(gaga+1) = V(gaga)*expfac_taum + Isyn*Vfac;
						Isyn = Isyn*expfac_taus;
						
						while rauschzeiten(zaehler_pre, 2) == gaga
							Isyn = Isyn + w(rauschzeiten(zaehler_pre, 1), 1)/tau_s;
							zaehler_pre = zaehler_pre + 1;
						end
						
						if V(gaga+1) > V_thr
							V(gaga+1) = V_reset;
							postspikes = [postspikes gaga*dt];
						end
						
					end
					
					postspikescell{mdg} = postspikes;
					
					if malen
						if (mod(zaehler, malskip) == 0) && mdg < 7
							subplot(2, 3, mdg)
							plot(t, V)
							hold on
							line([1 1]*post_spikezeiten{mdg}(1), [V_reset V_thr], 'Color', 'r')
							if ~isempty(postspikes)
								plot(postspikes, V_thr, 'ok')
							end
							axis([0 T_voll V_reset V_thr])
							hold off
						end
					end
				end
				
				gas = 0;					% Gleiche Anzahl Spikes. Zählt, ob auch die richtige Anzahl Spikes auftritt
				mehrspikes = 0;
				keinspike = 0;
				anz_cc = zeros(1, anz_tcv);		% Anzahl der Spikes, die \pm theta_cc um den Wunschspike liegen
				mittel_abstand = zeros(1, anz_tcv);	% Mittlerer Abstand der Spikes im Fall gas
				std_abstand = zeros(1, anz_tcv);
				for mdg = 1:P
					% VP-Abstand bestimmen
					zwischen = victorpupura_spiketrainabstand(post_spikezeiten{mdg}(1:end-1), postspikescell{mdg}, 1/vpmessung_tauq);
					if zwischen < 1
						gas = gas + 1;
						zwischen = zwischen*vpmessung_tauq*1000; % Abstand der Spikes auf ms umschreiben
						for innen = 1:anz_tcv
							if zwischen < theta_cc_vek(innen)
								anz_cc(innen) = anz_cc(innen) + 1;
								mittel_abstand(innen) = mittel_abstand(innen) + zwischen;
								std_abstand(innen) = std_abstand(innen) + zwischen^2;
							end
						end
					elseif zwischen == 1
						keinspike = keinspike + 1;
					elseif zwischen > 1
						mehrspikes = mehrspikes + 1;
					else
						error('Mami, ich bin die Treppe heruntergefallen und kann meine Beine nicht mehr spüren!')
					end
				end
				
				richtig_mat_sicher(1:3, zaehler_sigma) = ...
					richtig_mat_sicher(1:3, zaehler_sigma) + [gas; keinspike; mehrspikes]/P;
				for innen = 1:anz_tcv
					richtig_mat_sicher(2*innen+2, zaehler_sigma) = ...
						richtig_mat_sicher(2*innen+2, zaehler_sigma) + anz_cc(innen)/P;
					if anz_cc(innen) ~= 0
						richtig_mat_sicher((2*innen+3), zaehler_sigma) = ...
							richtig_mat_sicher((2*innen+3), zaehler_sigma) + mittel_abstand(innen)/anz_cc(innen);
						sem_richtig_mat_sicher((2*innen+3), zaehler_sigma) = ...
							sem_richtig_mat_sicher((2*innen+3), zaehler_sigma) + std_abstand(innen)/anz_cc(innen);
					end
				end
				
				if malen && (mod(zaehler, malskip) == 0)
					drawnow
				end
			end
		end
		fprintf('Durchgang %d, Anteil Spikes im Ziel %.2f, Zeit %d\n', parameter_lauf, richtig_mat_sicher(1, 1)/wiederholungen/(parameter_lauf - fehllaeufe), round(toc))
	else
		fehllaeufe = fehllaeufe + 1;
	end
end

richtig_mat_sicher = richtig_mat_sicher/wiederholungen/(anzahl_laeufe - fehllaeufe);
sem_richtig_mat_sicher([1:4 6 8 10 12 14], :) = sqrt(richtig_mat_sicher([1:4 6 8 10 12 14], :) - richtig_mat_sicher([1:4 6 8 10 12 14], :).^2)/sqrt(wiederholungen);
sem_richtig_mat_sicher([5 7 9 11 13 15], :) = sqrt(sem_richtig_mat_sicher([5 7 9 11 13 15], :)/wiederholungen/(anzahl_laeufe - fehllaeufe) - richtig_mat_sicher([5 7 9 11 13 15], :).^2)/sqrt(wiederholungen);


if clusterlauf
	save(['Recallrausch_MPDP_pN' num2str(parameter_N) '_pa' num2str(parameter_alpha)], 'richtig_mat_sicher', 'sem_richtig_mat_sicher', 'w', 'seeed')
end
