# Supplementary material for: Learning of Precise Spike Times with Homeostatic Membrane Potential Dependent Synaptic Plasticity
Source: PLoS One. 2016 Feb 22;11(2):e0148948. doi: 10.1371/journal.pone.0148948 (PMC4763343; doi:10.1371/journal.pone.0148948)
Supplement: S1 Complete Code — In the supporting material, embedded in the appropriate folder structure we include our scripts written in Python and Matlab that generate the data used in the figures in this article. Further instructions are included within Readme.txt inside the zip-file. (ZIP) [file pone.0148948.s001.zip › RandomInputCurrent_Fig7/Fig7ABCD/Fig7B.m]

clear

dateiname = 'Hyperwuerfel_MPDP_Recallrausch';

% Notwendiger Datenteil für die Auswertung
theta_cc_vek = [1 2 3 4 5 10];
N_vek = [200 500 1000 2000];
alpha_vek = [0.01 0.02 0.04 0.06 0.08 0.1 0.125 0.15 0.175 0.2];
eta_vek = 0.5*10^-8;
sigma_vek = [0, 0.1, 0.2, 0.5, 1, 2, 5];
% wiederholungen = 10;
anzahl_durchlaeufe = 50;

% Parameter für den Plot
% Mögliche Werte für unabh_variable und variation:
% N, alpha, theta_cc, sigma
unabh_variable = 'alpha';
variation = 'sigma';
parameter_N = 4;
parameter_alpha = 1;
parameter_tcc = 2;
parameter_sigma = 1;

mittelabstand_plotten = 'nix';
legende_anzeigen = 'ja';
fehler_anzeigen = 'ja';

spikeanzahl_ueberpruefen = 'nix';

erfolg = 0;
try
	load(dateiname);
	erfolg = 1;
end

if erfolg
	farbvek = 'brkgmcybrkgmcy';
	lsindex_vek = [1*ones(1, 7) 2*ones(1, 7)];
	ls_cell = {'-', '--'};
	
	if strcmp(spikeanzahl_ueberpruefen, 'ja')
		for parameter_N = 1:numel(N_vek)
			figure('Position', [400 400 800 600])
			hold on
			for parameter_sigma = 1:numel(sigma_vek)
				plot(alpha_vek, gasmat(parameter_N, :, parameter_sigma), 'Color', farbvek(parameter_sigma), 'LineWidth', 2, 'LineStyle', ls_cell{lsindex_vek(parameter_sigma)})
			end
			set(gca, 'FontSize', 20)
			xlabel('Memory load \alpha')
			ylabel('Frac. spik. corr. recalled')
			axis([min(alpha_vek) max(alpha_vek) 0 1])
			
			figure('Position', [400 400 800 600])
			hold on
			for parameter_sigma = 1:numel(sigma_vek)
				plot(alpha_vek, keinspikemat(parameter_N, :, parameter_sigma), 'Color', farbvek(parameter_sigma), 'LineWidth', 2, 'LineStyle', ls_cell{lsindex_vek(parameter_sigma)})
			end
			set(gca, 'FontSize', 20)
			xlabel('Memory load \alpha')
			ylabel('Frac. spik. missing')
			axis([min(alpha_vek) max(alpha_vek) 0 1])

			figure('Position', [400 400 800 600])
			hold on
			for parameter_sigma = 1:numel(sigma_vek)
				plot(alpha_vek, mehrspikesmat(parameter_N, :, parameter_sigma), 'Color', farbvek(parameter_sigma), 'LineWidth', 2, 'LineStyle', ls_cell{lsindex_vek(parameter_sigma)})
			end
			set(gca, 'FontSize', 20)
			xlabel('Memory load \alpha')
			ylabel('Frac. of recall trials with too many spikes')
			axis([min(alpha_vek) max(alpha_vek) 0 1])
		end
	else
		auswertestring_richtig = 'richtig_mat(zaehler2, zaehler1) = richtig_mat(zaehler2, zaehler1) + mittelrichtigerkannt(parameter_N, parameter_alpha, parameter_tcc, parameter_sigma);';
		auswertestring_abstand = 'abstand_mat(zaehler2, zaehler1) = abstand_mat(zaehler2, zaehler1) + mittelabstand(parameter_N, parameter_alpha, parameter_tcc, parameter_sigma);';
		
		auswertestring_semrichtig = 'semrichtig_mat(zaehler2, zaehler1) = semrichtig_mat(zaehler2, zaehler1) + semrichtigerkannt(parameter_N, parameter_alpha, parameter_tcc, parameter_sigma);';
		auswertestring_semabstand = 'semabstand_mat(zaehler2, zaehler1) = semabstand_mat(zaehler2, zaehler1) + semabstand(parameter_N, parameter_alpha, parameter_tcc, parameter_sigma);';
		
		if strcmp(unabh_variable, variation)
			error('Vorgabe der Variablen ist falsch; sind beide gleich')
		end
		if strcmp(unabh_variable, 'alpha')
			auswertestring_richtig = strrep(auswertestring_richtig, 'parameter_alpha', 'zaehler1');
			auswertestring_abstand = strrep(auswertestring_abstand, 'parameter_alpha', 'zaehler1');
			auswertestring_semrichtig = strrep(auswertestring_semrichtig, 'parameter_alpha', 'zaehler1');
			auswertestring_semabstand = strrep(auswertestring_semabstand, 'parameter_alpha', 'zaehler1');
			anz1 = numel(alpha_vek);
			xstring = 'Load \alpha';
			xvek = alpha_vek;
		elseif strcmp(unabh_variable, 'N')
			auswertestring_richtig = strrep(auswertestring_richtig, 'parameter_N', 'zaehler1');
			auswertestring_abstand = strrep(auswertestring_abstand, 'parameter_N', 'zaehler1');
			auswertestring_semrichtig = strrep(auswertestring_semrichtig, 'parameter_N', 'zaehler1');
			auswertestring_semabstand = strrep(auswertestring_semabstand, 'parameter_N', 'zaehler1');
			anz1 = numel(N_vek);
			xstring = 'N';
			xvek = N_vek;
		elseif strcmp(unabh_variable, 'theta_cc')
			auswertestring_richtig = strrep(auswertestring_richtig, 'parameter_tcc', 'zaehler1');
			auswertestring_abstand = strrep(auswertestring_abstand, 'parameter_tcc', 'zaehler1');
			auswertestring_semrichtig = strrep(auswertestring_semrichtig, 'parameter_tcc', 'zaehler1');
			auswertestring_semabstand = strrep(auswertestring_semabstand, 'parameter_tcc', 'zaehler1');
			anz1 = numel(theta_cc_vek);
			xstring = '\vartheta_{cc}';
			xvek = theta_cc_vek;
		elseif strcmp(unabh_variable, 'sigma')
			auswertestring_richtig = strrep(auswertestring_richtig, 'parameter_sigma', 'zaehler1');
			auswertestring_abstand = strrep(auswertestring_abstand, 'parameter_sigma', 'zaehler1');
			auswertestring_semrichtig = strrep(auswertestring_semrichtig, 'parameter_sigma', 'zaehler1');
			auswertestring_semabstand = strrep(auswertestring_semabstand, 'parameter_sigma', 'zaehler1');
			anz1 = numel(sigma_vek);
			xstring = '\sigma';
			xvek = sigma_vek;
		else
			error('Fehlerhafter Wert für unabh_variable!')
		end
		if strcmp(variation, 'alpha')
			auswertestring_richtig = strrep(auswertestring_richtig, 'parameter_alpha', 'zaehler2');
			auswertestring_abstand = strrep(auswertestring_abstand, 'parameter_alpha', 'zaehler2');
			auswertestring_semrichtig = strrep(auswertestring_semrichtig, 'parameter_alpha', 'zaehler2');
			auswertestring_semabstand = strrep(auswertestring_semabstand, 'parameter_alpha', 'zaehler2');
			anz2 = numel(alpha_vek);
			legend_vek = alpha_vek;
			leginsstring = '\alpha';
		elseif strcmp(variation, 'N')
			auswertestring_richtig = strrep(auswertestring_richtig, 'parameter_N', 'zaehler2');
			auswertestring_abstand = strrep(auswertestring_abstand, 'parameter_N', 'zaehler2');
			auswertestring_semrichtig = strrep(auswertestring_semrichtig, 'parameter_N', 'zaehler2');
			auswertestring_semabstand = strrep(auswertestring_semabstand, 'parameter_N', 'zaehler2');
			anz2 = numel(N_vek);
			legend_vek = N_vek;
			leginsstring = 'N';
		elseif strcmp(variation, 'theta_cc')
			auswertestring_richtig = strrep(auswertestring_richtig, 'parameter_tcc', 'zaehler2');
			auswertestring_abstand = strrep(auswertestring_abstand, 'parameter_tcc', 'zaehler2');
			auswertestring_semrichtig = strrep(auswertestring_semrichtig, 'parameter_tcc', 'zaehler2');
			auswertestring_semabstand = strrep(auswertestring_semabstand, 'parameter_tcc', 'zaehler2');
			anz2 = numel(theta_cc_vek);
			legend_vek = theta_cc_vek;
			leginsstring = '\vartheta_{cc}';
		elseif strcmp(variation, 'sigma')
			auswertestring_richtig = strrep(auswertestring_richtig, 'parameter_sigma', 'zaehler2');
			auswertestring_abstand = strrep(auswertestring_abstand, 'parameter_sigma', 'zaehler2');
			auswertestring_semrichtig = strrep(auswertestring_semrichtig, 'parameter_sigma', 'zaehler2');
			auswertestring_semabstand = strrep(auswertestring_semabstand, 'parameter_sigma', 'zaehler2');
			anz2 = numel(sigma_vek);
			legend_vek = sigma_vek;
			leginsstring = '\sigma_{jitter}';
		else
			error('Fehlerhafter Wert für variation!')
		end
		
		legendstring = 'legend(';
		for gaga = 1:anz2-1
			legendstring = [legendstring '''' leginsstring '=' num2str(legend_vek(gaga)) 'ms' ''', ' ];
		end
		if numel(gaga) == 0
			gaga = 0
		end
		legendstring = [legendstring '''' leginsstring '=' num2str(legend_vek(gaga+1)) 'ms' ''')' ];
		
		richtig_mat = zeros(anz2, anz1);
		abstand_mat = zeros(anz2, anz1);
		semrichtig_mat = zeros(anz2, anz1);
		semabstand_mat = zeros(anz2, anz1);
		
		for zaehler1 = 1:anz1
			for zaehler2 = 1:anz2
				eval(auswertestring_richtig);
				eval(auswertestring_abstand);
				eval(auswertestring_semrichtig);
				eval(auswertestring_semabstand);
			end
		end
		
		semrichtig_mat = semrichtig_mat/sqrt(50);
		semabstand_mat = semabstand_mat/sqrt(50);
		
		if strcmp(mittelabstand_plotten, 'ja')
			figure('Position', [400 400 800 600])
			hold on
			if strcmp(fehler_anzeigen, 'ja')
				for gaga = 1:anz2
					errorbar(xvek, abstand_mat(gaga, :), semabstand_mat(gaga, :), 'Color', farbvek(gaga), 'LineWidth', 4, 'LineStyle', ls_cell{lsindex_vek(gaga)})
				end
			else
				for gaga = 1:anz2
					plot(xvek, abstand_mat(gaga, :), 'Color', farbvek(gaga), 'LineWidth', 4, 'LineStyle', ls_cell{lsindex_vek(gaga)})
				end
			end
			set(gca, 'FontSize', 14)
			if strcmp(legende_anzeigen, 'ja')
				eval(legendstring)
			end
			xlabel(xstring, 'Fontsize', 20)
			ylabel('Average Distance of spikes to target [ms]', 'FontSize', 20)
			if strcmp(unabh_variable, 'theta_cc') || strcmp(variation, 'theta_cc')
				axis([min(xvek) max(xvek) 0 max(theta_cc_vek)])
			else
				axis([min(xvek) max(xvek) 0 theta_cc_vek(parameter_tcc)])
			end
		end
		
		figure('Position', [400 400 800 600])
		hold on
		if strcmp(fehler_anzeigen, 'ja')
			for gaga = 1:anz2
				errorbar(xvek, richtig_mat(gaga, :), semrichtig_mat(gaga, :), 'Color', farbvek(gaga), 'LineWidth', 4, 'LineStyle', ls_cell{lsindex_vek(gaga)})
			end
		else
			for gaga = 1:anz2
				plot(xvek, richtig_mat(gaga, :), 'Color', farbvek(gaga), 'LineWidth', 4, 'LineStyle', ls_cell{lsindex_vek(gaga)})
			end
		end
		set(gca, 'FontSize', 20)
		line([min(alpha_vek) max(alpha_vek)], [0.9 0.9], 'Color', [0 0 0], 'LineWidth', 2)
		if strcmp(legende_anzeigen, 'ja')
			eval(legendstring)
		end
		xlabel(xstring, 'FontSize', 20)
		ylabel('Fraction of recalled spikes', 'FontSize', 20)
		axis([min(xvek) max(xvek) 0 1.01])
	end
else
	
	tic
	
	mittelabstand = zeros(numel(N_vek), numel(alpha_vek), numel(theta_cc_vek), numel(sigma_vek));
	mittelrichtigerkannt = zeros(numel(N_vek), numel(alpha_vek), numel(theta_cc_vek), numel(sigma_vek));
	semabstand = zeros(numel(N_vek), numel(alpha_vek), numel(theta_cc_vek), numel(sigma_vek));
	semrichtigerkannt = zeros(numel(N_vek), numel(alpha_vek), numel(theta_cc_vek), numel(sigma_vek));
	gasmat = zeros(numel(N_vek), numel(alpha_vek), numel(sigma_vek));
	keinspikemat = zeros(numel(N_vek), numel(alpha_vek), numel(sigma_vek));
	mehrspikesmat = zeros(numel(N_vek), numel(alpha_vek), numel(sigma_vek));
	
	for parameter_alpha = 1:numel(alpha_vek)
		for parameter_N = 1:numel(N_vek)
			zwischen_ma = zeros(numel(theta_cc_vek), numel(sigma_vek));
			zwischen_re = zeros(numel(theta_cc_vek), numel(sigma_vek));
			try
				load(['Recallrausch_MPDP_pN' num2str(parameter_N) '_pa' num2str(parameter_alpha)])
				for parameter_sigma = 1:numel(sigma_vek)
					for parameter_tcc = 1:numel(theta_cc_vek)
						mittelabstand(parameter_N, parameter_alpha, parameter_tcc, parameter_sigma) = richtig_mat_sicher(2*parameter_tcc+3, parameter_sigma);
						mittelrichtigerkannt(parameter_N, parameter_alpha, parameter_tcc, parameter_sigma) = richtig_mat_sicher(2*parameter_tcc+2, parameter_sigma);
						semabstand(parameter_N, parameter_alpha, parameter_tcc, parameter_sigma) = sem_richtig_mat_sicher(2*parameter_tcc+3, parameter_sigma);
						semrichtigerkannt(parameter_N, parameter_alpha, parameter_tcc, parameter_sigma) = sem_richtig_mat_sicher(2*parameter_tcc+2, parameter_sigma);
					end
					gasmat(parameter_N, parameter_alpha, parameter_sigma) = richtig_mat_sicher(1, parameter_sigma);
					keinspikemat(parameter_N, parameter_alpha, parameter_sigma) = richtig_mat_sicher(2, parameter_sigma);
					mehrspikesmat(parameter_N, parameter_alpha, parameter_sigma) = richtig_mat_sicher(3, parameter_sigma);
				end
			end
		end
		fprintf('alpha = %.2f, Zeit ist %d \n', alpha_vek(parameter_alpha), round(toc))
	end
	
	
	save(dateiname, 'mittelabstand', 'mittelrichtigerkannt', 'semabstand', 'semrichtigerkannt', 'gasmat', 'keinspikemat', 'mehrspikesmat')
end
