# Supplementary material for: Learning of Precise Spike Times with Homeostatic Membrane Potential Dependent Synaptic Plasticity
Source: PLoS One. 2016 Feb 22;11(2):e0148948. doi: 10.1371/journal.pone.0148948 (PMC4763343; doi:10.1371/journal.pone.0148948)
Supplement: S1 Complete Code — In the supporting material, embedded in the appropriate folder structure we include our scripts written in Python and Matlab that generate the data used in the figures in this article. Further instructions are included within Readme.txt inside the zip-file. (ZIP) [file pone.0148948.s001.zip › RandomInputCurrent_Fig7/Fig7ABCD/Fig7D.m]

% Please note that the data included in this supplement is incomplete. It consists of only 2
% runs for each parameter set instead of 50. This also causes the plots to look different
% to the ones in the article.

clear

N_vek = [200 500 1000 2000];
alpha_vek = [0.01 0.02 0.04 0.06 0.08 0.1 0.125 0.15 0.175 0.2 0.25];
anzahl_durchlaeufe = 50;
affix_N2000 = 'Ohne_Rauschen/Rohdaten/mat_MPDP';
affix_kleinesN = 'Rauschen_beim_Lernen/Rohdaten/mat_MPDP';

tic

w_mittel = zeros(numel(N_vek), numel(alpha_vek), 3);
w2_mittel = zeros(numel(N_vek), numel(alpha_vek), 3);
w3_mittel = zeros(numel(N_vek), numel(alpha_vek), 3);
w4_mittel = zeros(numel(N_vek), numel(alpha_vek), 3);

for parameter_alpha = 1:numel(alpha_vek)
	for parameter_N = 1:numel(N_vek)
		if parameter_N == 4
			affix = affix_N2000;
		else
			affix = affix_kleinesN;
		end
		zaehler_re = 0;
		for parameter_lauf = 1:anzahl_durchlaeufe
			try
				load([affix '_pN' num2str(parameter_N) '_pa' num2str(parameter_alpha) '_pe1_Durchgang' num2str(parameter_lauf)]);
				zaehler_re = zaehler_re + 1;
				for parameter_sigma = 1:3
					w_mittel(parameter_N, parameter_alpha, parameter_sigma) = w_mittel(parameter_N, parameter_alpha, parameter_sigma) + mean(w(:, 2*parameter_sigma - 1));
					w2_mittel(parameter_N, parameter_alpha, parameter_sigma) = w2_mittel(parameter_N, parameter_alpha, parameter_sigma) + mean(w(:, 2*parameter_sigma - 1).^2);
					w3_mittel(parameter_N, parameter_alpha, parameter_sigma) = w3_mittel(parameter_N, parameter_alpha, parameter_sigma) + mean(w(:, 2*parameter_sigma - 1).^3);
					w4_mittel(parameter_N, parameter_alpha, parameter_sigma) = w4_mittel(parameter_N, parameter_alpha, parameter_sigma) + mean(w(:, 2*parameter_sigma - 1).^4);
				end
			end
		end
		if zaehler_re ~= 0
			w_mittel(parameter_N, parameter_alpha, :) = w_mittel(parameter_N, parameter_alpha, :)/zaehler_re;
			w2_mittel(parameter_N, parameter_alpha, :) = w2_mittel(parameter_N, parameter_alpha, :)/zaehler_re;
			w3_mittel(parameter_N, parameter_alpha, :) = w3_mittel(parameter_N, parameter_alpha, :)/zaehler_re;
			w4_mittel(parameter_N, parameter_alpha, :) = w4_mittel(parameter_N, parameter_alpha, :)/zaehler_re;
		end
	end
	fprintf('alpha = %.2f, Zeit ist %d \n', alpha_vek(parameter_alpha), round(toc))
end

w_std = (w2_mittel - w_mittel.^2).^(1/2);
w_kurt = (w4_mittel - 4*w_mittel .*w3_mittel + 6*(w_mittel.^2).*w2_mittel - 3*(w_mittel.^4));
w_kurt = w_kurt./(w_std.^4);

figure('Position', [400 400 800 400])
hold on

plot(alpha_vek, w_mittel(4, :, 1), 'LineWidth', 4, 'Color', 'b')
plot(alpha_vek, w_std(4, :, 1), 'LineWidth', 4, 'Color', 'r')


xlabel('Load \alpha', 'FontSize', 20)
ylabel('Mean and standard deviation of weights', 'FontSize', 20)

legend('Mean', 'Standard deviation')
set(gca, 'FontSize', 20)
