# Supplementary material for: Learning of Precise Spike Times with Homeostatic Membrane Potential Dependent Synaptic Plasticity
Source: PLoS One. 2016 Feb 22;11(2):e0148948. doi: 10.1371/journal.pone.0148948 (PMC4763343; doi:10.1371/journal.pone.0148948)
Supplement: S1 Complete Code — In the supporting material, embedded in the appropriate folder structure we include our scripts written in Python and Matlab that generate the data used in the figures in this article. Further instructions are included within Readme.txt inside the zip-file. (ZIP) [file pone.0148948.s001.zip › RandomInputCurrent_Fig7/Fig7E/AlleAlgos_Kapauebersicht_mit_Kreuzen.m]

% Kritische Grenze bei 90%

clear

sigma_vek = [0 0.1 0.2 0.5 1];
MPDP_Kapa500 =		[0.1261 0.1257 0.1245 0.1135 0.0190];
ELearning_Kapa500 =	[0.2277 0.1629];
FP_Kapa500 =		[0.2653];

MPDP_Kapa1000 =		[0.1340 0.1336 0.1329 0.1268 0.0112];
ELearning_Kapa1000 =	[0.2229 0.2023 0.1634];
FP_Kapa1000 =		[0.2665 0.0649];

MPDP_Kapa2000 =		[0.1361 0.1356 0.1348 0.1289];
ELearning_Kapa2000 =	[0.2136 0.2026 0.1803 0.1214];
FP_Kapa2000 =		[0.2634 0.2446 0.1393];

figure('Position', [400 400 800 600])
hold on

plot(sigma_vek(1:4), MPDP_Kapa2000, 'Color', [0 0 1], 'LineWidth', 3, 'Marker', 'x', 'MarkerSize', 15)
plot(sigma_vek(1:4), ELearning_Kapa2000, 'Color', [0 1 0], 'LineWidth', 3, 'Marker', 'x', 'MarkerSize', 15)
plot(sigma_vek(1:3), FP_Kapa2000, 'Color', [1 0 0], 'LineWidth', 3, 'Marker', 'x', 'MarkerSize', 15)

plot(sigma_vek, MPDP_Kapa1000, 'Color', [0 0 1], 'LineWidth', 3, 'LineStyle', '--', 'Marker', 'x', 'MarkerSize', 15)
plot(sigma_vek(1:3), ELearning_Kapa1000, 'Color', [0 1 0], 'LineWidth', 3, 'LineStyle', '--', 'Marker', 'x', 'MarkerSize', 15)
plot(sigma_vek(1:2), FP_Kapa1000, 'Color', [1 0 0], 'LineWidth', 3, 'LineStyle', '--', 'Marker', 'x', 'MarkerSize', 15)

%plot(sigma_vek, MPDP_Kapa500, 'Color', [0 0 1], 'LineWidth', 3, 'LineStyle', '--')
%plot(sigma_vek(1:2), ELearning_Kapa500, 'Color', [0 1 0], 'LineWidth', 3, 'LineStyle', '--')
%plot(sigma_vek(1:1), FP_Kapa500, 'Color', [1 0 0], 'LineWidth', 3, 'LineStyle', '--')


set(gca, 'FontSize', 20)
axis([0 1 0 0.27])
legend('MPDP', 'E-Learning', 'FP-Learning')
xlabel('Jitter level \sigma')
ylabel('\alpha_{90}')
