# Supplementary material for: Learning of Precise Spike Times with Homeostatic Membrane Potential Dependent Synaptic Plasticity
Source: PLoS One. 2016 Feb 22;11(2):e0148948. doi: 10.1371/journal.pone.0148948 (PMC4763343; doi:10.1371/journal.pone.0148948)
Supplement: S1 Complete Code — In the supporting material, embedded in the appropriate folder structure we include our scripts written in Python and Matlab that generate the data used in the figures in this article. Further instructions are included within Readme.txt inside the zip-file. (ZIP) [file pone.0148948.s001.zip › RandomInputCurrent_Fig7/FP_Learning/FP_Learning_evaluation_of_capacity.m]

% This script generates a plot similar to Fig 4C for the FP-Learning algorithm,
% which was used to find the crossing of the fraction of recalled spikes with
% 90% recall (for plot 4E)


clear

dateiname = 'Hyperwuerfel_FP_Recallrausch';

% Notwendiger Datenteil für die Auswertung
theta_cc_vek = [1 2 3 4 5 10];
N_vek = [200 500 1000 2000];
alpha_vek = [0.01 0.025 0.05 0.075 0.1 0.125 0.15 0.175 0.2 0.225 0.25 0.275 0.3];
eta_vek = 0.5*10^-8;
sigma_vek = [0, 0.1, 0.2, 0.5, 1, 2, 5, 10];
sigma_vek = [0, 0.1, 0.2, 0.5, 1, 2];

wiederholungen = 100;
anzahl_laeufe = 50;

% Parameter für den Plot
% Mögliche Werte für unabh_variable und variation:
% N, alpha, theta_cc, sigma
unabh_variable = 'alpha';
variation = 'N';
parameter_N = 4;
parameter_alpha = 5;
parameter_tcc = 2;
parameter_sigma = 1;

legendeanzeigen = 'nix';

erfolg = 0;
try
	load(dateiname);
	erfolg = 1;
end

if erfolg
	farbvek = 'brkgmcybrkgmcy';
	lsindex_vek = [1*ones(1, 7) 2*ones(1, 7)];
	ls_cell = {'-', '--'};
	
	auswertestring_richtig = 'richtig_mat(zaehler2, zaehler1) = richtig_mat(zaehler2, zaehler1) + mittelrichtigerkannt(parameter_N, parameter_alpha, parameter_tcc, parameter_sigma);';
	auswertestring_abstand = 'abstand_mat(zaehler2, zaehler1) = abstand_mat(zaehler2, zaehler1) + mittelabstand(parameter_N, parameter_alpha, parameter_tcc, parameter_sigma);';
	
	if strcmp(unabh_variable, variation)
		error('Vorgabe der Variablen ist falsch; sind beide gleich')
	end
	if strcmp(unabh_variable, 'alpha')
		auswertestring_richtig = strrep(auswertestring_richtig, 'parameter_alpha', 'zaehler1');
		auswertestring_abstand = strrep(auswertestring_abstand, 'parameter_alpha', 'zaehler1');
		anz1 = numel(alpha_vek);
		xstring = '\alpha';
		xvek = alpha_vek;
	elseif strcmp(unabh_variable, 'N')
		auswertestring_richtig = strrep(auswertestring_richtig, 'parameter_N', 'zaehler1');
		auswertestring_abstand = strrep(auswertestring_abstand, 'parameter_N', 'zaehler1');
		anz1 = numel(N_vek);
		xstring = 'N';
		xvek = N_vek;
	elseif strcmp(unabh_variable, 'theta_cc')
		auswertestring_richtig = strrep(auswertestring_richtig, 'parameter_tcc', 'zaehler1');
		auswertestring_abstand = strrep(auswertestring_abstand, 'parameter_tcc', 'zaehler1');
		anz1 = numel(theta_cc_vek);
		xstring = '\vartheta_{cc}';
		xvek = theta_cc_vek;
	elseif strcmp(unabh_variable, 'sigma')
		auswertestring_richtig = strrep(auswertestring_richtig, 'parameter_sigma', 'zaehler1');
		auswertestring_abstand = strrep(auswertestring_abstand, 'parameter_sigma', 'zaehler1');
		anz1 = numel(sigma_vek);
		xstring = '\sigma';
		xvek = sigma_vek;
	else
		error('Fehlerhafter Wert für unabh_variable!')
	end
	if strcmp(variation, 'alpha')
		auswertestring_richtig = strrep(auswertestring_richtig, 'parameter_alpha', 'zaehler2');
		auswertestring_abstand = strrep(auswertestring_abstand, 'parameter_alpha', 'zaehler2');
		anz2 = numel(alpha_vek);
		legend_vek = alpha_vek;
		leginsstring = '\alpha';
	elseif strcmp(variation, 'N')
		auswertestring_richtig = strrep(auswertestring_richtig, 'parameter_N', 'zaehler2');
		auswertestring_abstand = strrep(auswertestring_abstand, 'parameter_N', 'zaehler2');
		anz2 = numel(N_vek);
		legend_vek = N_vek;
		leginsstring = 'N';
	elseif strcmp(variation, 'theta_cc')
		auswertestring_richtig = strrep(auswertestring_richtig, 'parameter_tcc', 'zaehler2');
		auswertestring_abstand = strrep(auswertestring_abstand, 'parameter_tcc', 'zaehler2');
		anz2 = numel(theta_cc_vek);
		legend_vek = theta_cc_vek;
		leginsstring = '\vartheta_{cc}';
	elseif strcmp(variation, 'sigma')
		auswertestring_richtig = strrep(auswertestring_richtig, 'parameter_sigma', 'zaehler2');
		auswertestring_abstand = strrep(auswertestring_abstand, 'parameter_sigma', 'zaehler2');
		anz2 = numel(sigma_vek);
		legend_vek = sigma_vek;
		leginsstring = '\sigma';
	else
		error('Fehlerhafter Wert für variation!')
	end
	
	legendstring = 'legend(';
	for gaga = 1:anz2-1
		legendstring = [legendstring '''' leginsstring '=' num2str(legend_vek(gaga)) ''', ' ];
	end
	if numel(gaga) == 0
		gaga = 0
	end
	legendstring = [legendstring '''' leginsstring '=' num2str(legend_vek(gaga+1)) ''')' ];
	
	richtig_mat = zeros(anz2, anz1);
	abstand_mat = zeros(anz2, anz1);
	
	for zaehler1 = 1:anz1
		for zaehler2 = 1:anz2
			eval(auswertestring_richtig);
			eval(auswertestring_abstand);
		end
	end
	
%	figure, hold on
%	for gaga = 1:anz2
%		plot(xvek, abstand_mat(gaga, :), 'Color', farbvek(gaga), 'LineWidth', 2, 'LineStyle', ls_cell{lsindex_vek(gaga)})
%	end
%	set(gca, 'FontSize', 20)
%	eval(legendstring)
%	xlabel(xstring)
%	ylabel('Average Distance of spikes in ms')
%	axis([min(xvek) max(xvek) 0 max(max(abstand_mat))])
	
	figure('Position', [400 400 800 600])
	hold on
	for gaga = 1:anz2
		plot(xvek, richtig_mat(gaga, :), 'Color', farbvek(gaga), 'LineWidth', 2, 'LineStyle', ls_cell{lsindex_vek(gaga)})
	end
	set(gca, 'FontSize', 20)
	if strcmp(legendeanzeigen, 'ja')
		eval(legendstring)
	end
	line([0 1], [0.9 0.9], 'Color', [0 0 0])
	xlabel(xstring)
	ylabel('Fraction of correctly classified patterns')
	axis([min(xvek) max(xvek) 0 1])
	
else
	
	tic
	
	mittelabstand = zeros(numel(N_vek), numel(alpha_vek), numel(theta_cc_vek), numel(sigma_vek));
	mittelrichtigerkannt = zeros(numel(N_vek), numel(alpha_vek), numel(theta_cc_vek), numel(sigma_vek));
	
	parameter_eta = 1
	for parameter_alpha = 1:numel(alpha_vek)
		for parameter_N = 1:numel(N_vek)
			N = N_vek(parameter_N);
			P = round(N*alpha_vek(parameter_alpha));
			zaehler_wieder = 0;
			zwischen_ma = zeros(numel(theta_cc_vek), numel(sigma_vek));
			zwischen_re = zeros(numel(theta_cc_vek), numel(sigma_vek));
			try
			load(['Recallrausch_FP_pN' num2str(parameter_N) '_pa' num2str(parameter_alpha)])
			for parameter_tcc = 1:numel(theta_cc_vek)
				for parameter_sigma = 1:numel(sigma_vek)
					mittelabstand(parameter_N, parameter_alpha, parameter_tcc, parameter_sigma) = richtig_mat_sicher(2*parameter_tcc+3, parameter_sigma);
					mittelrichtigerkannt(parameter_N, parameter_alpha, parameter_tcc, parameter_sigma) = richtig_mat_sicher(2*parameter_tcc+2, parameter_sigma);
				end
			end
			end
		end
		fprintf('alpha = %.2f, Zeit ist %d \n', alpha_vek(parameter_alpha), round(toc))
	end
	
	
	save(dateiname, 'mittelabstand', 'mittelrichtigerkannt')
end
