# Supplementary material for: Learning of Precise Spike Times with Homeostatic Membrane Potential Dependent Synaptic Plasticity
Source: PLoS One. 2016 Feb 22;11(2):e0148948. doi: 10.1371/journal.pone.0148948 (PMC4763343; doi:10.1371/journal.pone.0148948)
Supplement: S1 Complete Code — In the supporting material, embedded in the appropriate folder structure we include our scripts written in Python and Matlab that generate the data used in the figures in this article. Further instructions are included within Readme.txt inside the zip-file. (ZIP) [file pone.0148948.s001.zip › RandomInputCurrent_Fig7/FP_Learning/FP_Recallrausch.m]

% 2014/04/22
%
% Skript, welches die Gewichte und den Seeed ausliest, und daraus die pre- und postsynaptischen Spikezeiten wieder erzeugt. Die präsynaptischen Spikes werden dann
% verjittert und die Gewichte auf Rauschempfindlichkeit getestet.

malen = 0;
malskip = 100;
ausgabeschrittweite = malskip;

clusterlauf = 1;

if malen
	clusterlauf = 0; % malen muss clusterlauf ausschliessen
	bildschirm = get(0, 'ScreenSize');
	bildschirm(2) = round(bildschirm(4)/2);
	bildschirm(4) = round(bildschirm(4)/2);
	figure('Position', bildschirm)
	subplot(2, 3, 1);
end

N_vek = [200 500 1000 2000];
alpha_vek = [0.01 0.025 0.05 0.075 0.1 0.125 0.15 0.175 0.2 0.225 0.25 0.275 0.3];
eta_vek = 1*10^-9;

wiederholungen = 100;
anzahl_laeufe = 50;

parameter_eta = 1; % legacy-Variable

N = N_vek(parameter_N);
P = round(alpha_vek(parameter_alpha)*N);
eta = eta_vek(parameter_eta);

sigma_vek = [0, 0.1, 0.2, 0.5, 1, 2, 5, 10]/1000;	% Abweichung in s
maxsigma = max(sigma_vek);			% Maximalwert auslesen, um die Ränder zu erweitern (Intervall länger machen, damit die Spikes nicht so einfach komplett rausfallen)
rauschabstand = 2*maxsigma;			% Abstandsterm, um zu verhindern dass zu viele Spikes über die Kanten fallen

theta_cc_vek = [1 2 3 4 5 10];	% Vektor der Höchstabstande des Teacherspikes vom gelernten Spike. Schwelle für korrekte Klassifizierung. Einheit ms!!!

affix_N2000 = 'Ohne_Rauschen/Rohdaten/mat_FP';
affix_kleinesN = 'Rauschen_beim_Lernen/Rohdaten/mat_FP';

if parameter_N == 4
	affix = affix_N2000;
else
	affix = affix_kleinesN;
end

if clusterlauf
	flagge = 0;
	try
		load(['Recallrausch_FP_pN' num2str(parameter_N) '_pa' num2str(parameter_alpha)])
		flagge = 1;
	end
	if flagge
		error('Parameterkombination existiert schon, daher keine neue Rechnung nötig. Abbruch!')
	end
end

% Parameter des Neurons
tau_mem = 0.01;				% Zeitkonstante Zellmembran
tau_s = 0.003;				% Zeitkonstante des synaptischen Stromes (Risetime des PSP)
V_thr = 0.02;				% Feuerschwelle
V_reset = 0;				% Betrag, auf den die Hyperpolarisierung gesetzt wird nach einem Spike
% Parameter der Präsentation und Simulation
T = 0.2;					% Dauer der Präsentation
T_voll = T + rauschabstand;
vpmessung_tauq = T_voll;			% Das ist das tau_q, mit der die VP-Distanz gemessen wird. Es muss lang sein, damit ein weiter Spikeabstand
% von dem Fall falsche Spikeanzahl unterscheidbar ist
genauigkeit = 10^(-10);			% Bestimmt die Präzision der postsynaptischen Spikebestimmung
randabstand = 0.020;			% Abstand der gewünschten post-Spikes zum Rand der Simulation

postspikes_vorne = randabstand;
postspikes_hinten = T - randabstand;

anz_tcv = numel(theta_cc_vek);
anz_sigma = numel(sigma_vek);
richtig_mat_sicher = zeros((2*anz_tcv + 3), anz_sigma);
% Reihenfolge der Werte (in den Zeilen):
% 1. Anteil der Läufe, in denen die Anzahl der Wunschspikes mit der Anzahl der tatsächlichen Spikes übereinstimmt.
% 2. Anteil der Läufe, in denen der Spike insgesamt fehlt (nachgewiesen mit Verschiebekosten == 1)
% 3. Anteil der Läufe, in denen zu viele Spikes vorkommen (nachgewiesen mit Verschiebekosten > 1)
% Und dann folgt als weiteres 4. und 5. alternierend in der Anzahl von Einträgen in theta_cc_vek
% 4. (6., 8., ...) Anteil der Läufe, in denen 1. und der Abstand in der Zeit weniger als entsprechender Eintrag in theta_cc_vek
% 5. (7., 9., ...) Mittlerer Abstand der Spikes im Falle 1.

tic

if malen
	dt = 0.001;
	teevek = [dt:dt:T_voll]';
	M = numel(teevek);
end

for parameter_lauf = 1:anzahl_laeufe

	% Gewichte und seeed einladen
	load([affix '_pN' num2str(parameter_N) '_pa' num2str(parameter_alpha) '_pe' num2str(parameter_eta) '_Durchgang' num2str(parameter_lauf)])
	clear richtig_mat
	rng(seeed)
	
	wegwerf = (1 + randn(N, 1));	% Gewichtsvektor auswürfeln
	clear wegwerf
	
	pre_spikezeiten = {};
	post_spikezeiten = {};
	
	nulldummy = zeros(N, 1);
	for p = 1:P
		sammel = [randperm(N)' (T*rand(N, 1) + rauschabstand)];
		[zwischen, idcs] = sort(sammel(:, 2));
		pre_spikezeiten{p} = [sammel(idcs, :); [1 1000]];
		post_spikezeiten{p} = [((postspikes_hinten - postspikes_vorne)*rand + postspikes_vorne) + rauschabstand; 1000];
	end
	
	if malen
		w_lang = [w(1:N, 1); 0];
	end
	
	dw_alt = nulldummy;
	postspikescell = {};
	
	for zaehler_sigma = 1:anz_sigma
		
		zaehler = 0;
		while (zaehler < wiederholungen)
			zaehler = zaehler   + 1;
			for mdg = randperm(P)
				rauschzeiten = pre_spikezeiten{mdg}(1:N, 2);
				rauschindizes = pre_spikezeiten{mdg}(1:N, 1);
				rauschzeiten = rauschzeiten + randn(N, 1)*sigma_vek(zaehler_sigma);
				rauschzeiten(rauschzeiten <= 0) = - rauschzeiten(rauschzeiten <= 0); % Zeiten, die kleiner als Null sind, werden umgeklappt
				[rauschzeiten, idcs] = sort([rauschzeiten]);
				rauschzeiten = [[rauschindizes(idcs) rauschzeiten]; [1 1000]];
			
				if malen
					sammel = [rauschzeiten; [(N+1)*ones(M, 1) teevek]];
					[zwischen, idcs] = sort(sammel(:, 2));
					rauschzeiten = [sammel(idcs, :); [1 1000]];
					
					[postspikes, tevent, Vm_vek, Vs_vek] = IaF_eventbasiert_ausgabe(rauschzeiten, w_lang, tau_mem, tau_s, V_thr, V_reset, T_voll, genauigkeit);
				else
					[postspikes] = IaF_eventbasiert(rauschzeiten, w(1:N, 1), tau_mem, tau_s, V_thr, V_reset, T_voll, genauigkeit);
				end
				
				postspikescell{mdg} = postspikes;
				
				if malen
					if (mod(zaehler, malskip) == 0) && mdg < 7
						subplot(2, 3, mdg)
						plot(tevent, (Vm_vek + Vs_vek))
						hold on
						line([1 1]*post_spikezeiten{mdg}(1), [V_reset V_thr], 'Color', 'r')
						if ~isempty(postspikes)
							plot(postspikes, V_thr, 'ok')
						end
						axis([0 T_voll V_reset V_thr])
						hold off
					end
				end
			end
			
			gas = 0;					% Gleiche Anzahl Spikes. Zählt, ob auch die richtige Anzahl Spikes auftritt
			mehrspikes = 0;
			keinspike = 0;
			anz_cc = zeros(1, anz_tcv);		% Anzahl der Spikes, die \pm theta_cc um den Wunschspike liegen
			mittel_abstand = zeros(1, anz_tcv);	% Mittlerer Abstand der Spikes im Fall gas
			for mdg = 1:P
				% VP-Abstand bestimmen
				zwischen = victorpupura_spiketrainabstand(post_spikezeiten{mdg}(1:end-1), postspikescell{mdg}, 1/vpmessung_tauq);
				if zwischen < 1
					gas = gas + 1;
					zwischen = zwischen*vpmessung_tauq*1000; % Abstand der Spikes auf ms umschreiben
					for innen = 1:anz_tcv
						if zwischen < theta_cc_vek(innen)
							anz_cc(innen) = anz_cc(innen) + 1;
							mittel_abstand(innen) = mittel_abstand(innen) + zwischen;
						end
					end
				elseif zwischen == 1
					keinspike = keinspike + 1;
				elseif zwischen > 1
					mehrspikes = mehrspikes + 1;
				else
					error('Mami, ich bin die Treppe heruntergefallen und kann meine Beine nicht mehr spüren!')
				end
			end
			
			richtig_mat_sicher(1:3, zaehler_sigma) = ...
				richtig_mat_sicher(1:3, zaehler_sigma) + [gas; keinspike; mehrspikes]/P;
			for innen = 1:anz_tcv
				richtig_mat_sicher(2*innen + 2, zaehler_sigma) = ...
					richtig_mat_sicher(2*innen + 2, zaehler_sigma) + anz_cc(innen)/P;
				if anz_cc(innen) ~= 0
					richtig_mat_sicher((2*innen+3), zaehler_sigma) = ...
						richtig_mat_sicher((2*innen+3), zaehler_sigma) + mittel_abstand(innen)/anz_cc(innen);
				else
					richtig_mat_sicher((2*innen+3), zaehler_sigma) = ...
						richtig_mat_sicher((2*innen+3), zaehler_sigma) + T_voll*1000;
				end
			end
			
			if malen && (mod(zaehler, malskip) == 0)
				drawnow
			end
			
		end
	end
	if mod(zaehler, ausgabeschrittweite) == 0
		fprintf('Durchgang %d, Anteil Spikes im Ziel %.2f, Zeit %d\n', ...
			parameter_lauf, richtig_mat_sicher(1, zaehler_sigma)/wiederholungen/parameter_lauf, round(toc))
	end
end

richtig_mat_sicher = richtig_mat_sicher/wiederholungen/anzahl_laeufe;

if clusterlauf
	save(['Recallrausch_FP_pN' num2str(parameter_N) '_pa' num2str(parameter_alpha)], ...
		'richtig_mat_sicher', 'w', 'seeed')
end
