# Supplementary material for: Learning of Precise Spike Times with Homeostatic Membrane Potential Dependent Synaptic Plasticity
Source: PLoS One. 2016 Feb 22;11(2):e0148948. doi: 10.1371/journal.pone.0148948 (PMC4763343; doi:10.1371/journal.pone.0148948)
Supplement: S1 Complete Code — In the supporting material, embedded in the appropriate folder structure we include our scripts written in Python and Matlab that generate the data used in the figures in this article. Further instructions are included within Readme.txt inside the zip-file. (ZIP) [file pone.0148948.s001.zip › Noisefree_Fig4/Fig4E/Capacities_Fig4E.m]

% This is processed data from subfolders MPDP, ELearning, FP_Learning and ReSuMe
%
% the data in vectors {MPDP, ReSuMe, ELearning, FP}_kapa has been extracted by visually inspecting plots like
% Figure 4C for all four learning algorithms, and determining the crossing of the line
% at 90% recalled spikes (black line in Fig. 4C with the graph). 

clear

N_vek = [200 500 1000 2000];
MPDP_Kapa = [0.0972 0.1261 0.1341 0.1355];
ReSuMe_Kapa = [0.1410 0.1064 0.0878 0.0829];
ELearning_Kapa = [0.2298 0.2259 0.2206 0.2122];
FP_Kapa = [0.2505 0.2647 0.2668 0.2633];

figure('Position', [400 400 800 600])
hold on

plot(N_vek, MPDP_Kapa, 'Color', [0 0 1], 'LineWidth', 4)
plot(N_vek, ReSuMe_Kapa, 'Color', [0 0 0], 'LineWidth', 4)
plot(N_vek, ELearning_Kapa, 'Color', [0 1 0], 'LineWidth', 4)
plot(N_vek, FP_Kapa, 'Color', [1 0 0], 'LineWidth', 4)


set(gca, 'FontSize', 20)
axis([200 2000 0 0.27])
set(gca, 'XTick', [200 500 1000 2000])
legend('MPDP', 'ReSuMe', 'E-Learning', 'FP-Learning')
xlabel('Network size N')
ylabel('Critical load \alpha_{90}')
