# Supplementary material for: Learning of Precise Spike Times with Homeostatic Membrane Potential Dependent Synaptic Plasticity
Source: PLoS One. 2016 Feb 22;11(2):e0148948. doi: 10.1371/journal.pone.0148948 (PMC4763343; doi:10.1371/journal.pone.0148948)
Supplement: S1 Complete Code — In the supporting material, embedded in the appropriate folder structure we include our scripts written in Python and Matlab that generate the data used in the figures in this article. Further instructions are included within Readme.txt inside the zip-file. (ZIP) [file pone.0148948.s001.zip › Noisefree_Fig4/MPDP_Fig4A_Fig4B.m]

% This script generates the plots for Figure 4 A and B
% It needs the raw data that lies in subfolders
% Ohne_Rauschen/Rohdaten/ and Rauschen_beim_Lernen/Rohdaten/.
%
% Because the raw data is around 3.5 GB, we did not include it here, but
% provide the scripts that generate it. See MPDP.m in subfolders
% Ohne_Rauschen and Rauschen_beim_Lernen

clear

% affix constructs the name of the mat files that contain the data
affix_N2000 = 'MPDP/Ohne_Rauschen/Rohdaten/mat_MPDP';
affix_Nklein = 'MPDP/Rauschen_beim_Lernen/Rohdaten/mat_MPDP';

% This sets the color cycling in the plot
farbvek = 'brkgmcybrkgmcy';

% Some legacy parameters still necessary to generate the plots. 
theta_cc_vek = [1 2 3 4 5 10];
parameter_tcc = 2; 
parameter_sigma = 1;

lernkurven = 'ja'; % Legacy parameter
darstellung_N = {'fix', 3}; % Sets the plot to N = 1000
darstellung_alpha = {'variabel', 2};

N_vek = [200 500 1000 2000];
alpha_vek = [0.01 0.02 0.04 0.06 0.08 0.1 0.125 0.15 0.175 0.2 0.25]; % Full alpha vector
alpha_vek = [0.01 0.02 0.04 0.06 0.08 0.1 0.125]; % Shortened alpha, since we plot only up to alpha = 0.125
eta_vek = 1;

sigmavek = [0, 0.1, 0.2, 0.5, 1, 2, 5, 10]/1000;
max_wiederholungen = 10000;
anzahl_durchlaeufe = 50;

lsindex_vek = [1*ones(1, 7) 2*ones(1, 7)];
ls_cell = {'-', '--'};


laenge_equi = 100;
index_re = 2*parameter_tcc + 2;
index_ma = 2*parameter_tcc + 3;
%index_re = 1;

tic

if darstellung_N{2} == 4
	affix = affix_N2000;
else
	affix = affix_Nklein;
end

anz_kurven = numel(alpha_vek);
mm_N = [1 1]*darstellung_N{2};
mm_alpha = [1 numel(alpha_vek)];
mm_eta = [1 1]*1;


% Allocating memory for the data to plot
mittelabstand = zeros(anz_kurven, max_wiederholungen);
richtigerkannt = zeros(anz_kurven, max_wiederholungen);

% Load the data; currently not possible because the raw data is not included
zaehler = 0;
for parameter_N = mm_N(1):mm_N(2)
	N = N_vek(parameter_N);
	for parameter_alpha = mm_alpha(1):mm_alpha(2)
		P = round(N*alpha_vek(parameter_alpha));
		for parameter_eta = mm_eta(1):mm_eta(2)
			zaehler = zaehler + 1;
			zaehler_wieder = 0;
			for parameter_lauf = 1:anzahl_durchlaeufe
				%try
				load([affix '_pN' num2str(parameter_N) '_pa' num2str(parameter_alpha) '_pe' num2str(parameter_eta) '_Durchgang' num2str(parameter_lauf)]);
				zaehler_wieder = zaehler_wieder + 1;
				mittelabstand(zaehler, :) = mittelabstand(zaehler, :) + richtig_mat(index_ma, :, parameter_sigma);
				richtigerkannt(zaehler, :) = richtigerkannt(zaehler, :) + richtig_mat(index_re, :, parameter_sigma);
				%end
			end
			if zaehler_wieder ~= 0
				mittelabstand(zaehler, :) = mittelabstand(zaehler, :)/zaehler_wieder;
				richtigerkannt(zaehler, :) = richtigerkannt(zaehler, :)/zaehler_wieder;
			end
		end
	end
end

figure('Position', [400 400 800 600])
hold on
for gaga = 1:anz_kurven
	plot(1:10:10000, mittelabstand(gaga, 1:10:end), 'Color', farbvek(gaga), 'LineWidth', 4, 'LineStyle', ls_cell{lsindex_vek(gaga)})
end
set(gca, 'FontSize', 20)
xlabel('Learning block')
ylabel('Average Distance of spikes from target [ms]')
axis([1 max_wiederholungen 0 2])
legend('\alpha = 0.01', '\alpha = 0.02','\alpha = 0.04','\alpha = 0.06','\alpha = 0.08','\alpha = 0.1','\alpha = 0.125')

figure('Position', [400 400 500 600])
hold on
for gaga = 1:anz_kurven
	plot(1:10:1001, richtigerkannt(gaga, 1:10:1001), 'Color', farbvek(gaga), 'LineWidth', 4, 'LineStyle', ls_cell{lsindex_vek(gaga)})
end
set(gca, 'FontSize', 20)
xlabel('Learning block')
ylabel('Fraction of recalled spikes')
axis([1 1000 0 1.01])

toc
