# Supplementary material for: Learning of Precise Spike Times with Homeostatic Membrane Potential Dependent Synaptic Plasticity
Source: PLoS One. 2016 Feb 22;11(2):e0148948. doi: 10.1371/journal.pone.0148948 (PMC4763343; doi:10.1371/journal.pone.0148948)
Supplement: S1 Complete Code — In the supporting material, embedded in the appropriate folder structure we include our scripts written in Python and Matlab that generate the data used in the figures in this article. Further instructions are included within Readme.txt inside the zip-file. (ZIP) [file pone.0148948.s001.zip › Noisefree_Fig4/MPDP_Fig4C_Fig4D.m]

% This plot uses processed data saved in the mat file whose name is given
% by variable "dateiname" (see below, second line of code).
%
% If this mat-file is not present, this script detects that and tries to
% re-process the raw data, which is not included in this supplement.
%
% With these settings, it generates the plots in Fig. 4C and 4D

clear

dateiname = 'Hyperwuerfel_MPDP_Ohne_Rauschen_fuerplot';

% Notwendiger Datenteil für die Auswertung
theta_cc_vek = [1 2 3 4 5 10];
N_vek = [200 500 1000 2000];
alpha_vek = [0.01 0.02 0.04 0.06 0.08 0.1 0.125 0.15 0.175 0.2 0.25];
sigma_vek = 0;
max_wiederholungen = 10000;
anzahl_durchlaeufe = 50;
laenge_equi = 100;
affix_N2000 = 'MPDP/Ohne_Rauschen/Rohdaten/mat_MPDP';
affix_kleinesN = 'MPDP/Rauschen_beim_Lernen/Rohdaten/mat_MPDP';

% Parameter für den Plot
% Mögliche Werte für unabh_variable und variation:
% N, alpha, theta_cc, sigma
unabh_variable = 'alpha';
variation = 'N';
parameter_N = 1;
parameter_alpha = 1;
parameter_tcc = 2;
parameter_sigma = 1;

mittelabstand_plotten = 'ja';
legende_anzeigen = 'ja';

erfolg = 0;
try
	load(dateiname);
	erfolg = 1;
end

if erfolg
	farbvek = 'brkgmcybrkgmcy';
	lsindex_vek = [1*ones(1, 7) 2*ones(1, 7)];
	ls_cell = {'-', '--'};
	
	auswertestring_richtig = 'richtig_mat(zaehler2, zaehler1) = richtig_mat(zaehler2, zaehler1) + mittelrichtigerkannt(parameter_N, parameter_alpha, parameter_tcc, parameter_sigma);';
	auswertestring_abstand = 'abstand_mat(zaehler2, zaehler1) = abstand_mat(zaehler2, zaehler1) + mittelabstand(parameter_N, parameter_alpha, parameter_tcc, parameter_sigma);';
	
	auswertestring_semrichtig = 'semrichtig_mat(zaehler2, zaehler1) = semrichtig_mat(zaehler2, zaehler1) + semmittelrichtigerkannt(parameter_N, parameter_alpha, parameter_tcc, parameter_sigma);';
	auswertestring_semabstand = 'semabstand_mat(zaehler2, zaehler1) = semabstand_mat(zaehler2, zaehler1) + semmittelabstand(parameter_N, parameter_alpha, parameter_tcc, parameter_sigma);';
	
	
	if strcmp(unabh_variable, variation)
		error('Vorgabe der Variablen ist falsch; sind beide gleich')
	end
	if strcmp(unabh_variable, 'alpha')
		auswertestring_richtig = strrep(auswertestring_richtig, 'parameter_alpha', 'zaehler1');
		auswertestring_abstand = strrep(auswertestring_abstand, 'parameter_alpha', 'zaehler1');
		auswertestring_semrichtig = strrep(auswertestring_semrichtig, 'parameter_alpha', 'zaehler1');
		auswertestring_semabstand = strrep(auswertestring_semabstand, 'parameter_alpha', 'zaehler1');
		anz1 = numel(alpha_vek);
		xstring = 'Load \alpha';
		xvek = alpha_vek;
	elseif strcmp(unabh_variable, 'N')
		auswertestring_richtig = strrep(auswertestring_richtig, 'parameter_N', 'zaehler1');
		auswertestring_abstand = strrep(auswertestring_abstand, 'parameter_N', 'zaehler1');
		auswertestring_semrichtig = strrep(auswertestring_semrichtig, 'parameter_N', 'zaehler1');
		auswertestring_semabstand = strrep(auswertestring_semabstand, 'parameter_N', 'zaehler1');
		anz1 = numel(N_vek);
		xstring = 'N';
		xvek = N_vek;
	elseif strcmp(unabh_variable, 'theta_cc')
		auswertestring_richtig = strrep(auswertestring_richtig, 'parameter_tcc', 'zaehler1');
		auswertestring_abstand = strrep(auswertestring_abstand, 'parameter_tcc', 'zaehler1');
		auswertestring_semrichtig = strrep(auswertestring_semrichtig, 'parameter_tcc', 'zaehler1');
		auswertestring_semabstand = strrep(auswertestring_semabstand, 'parameter_tcc', 'zaehler1');
		anz1 = numel(theta_cc_vek);
		xstring = '\vartheta_{cc}';
		xvek = theta_cc_vek;
	elseif strcmp(unabh_variable, 'sigma')
		auswertestring_richtig = strrep(auswertestring_richtig, 'parameter_sigma', 'zaehler1');
		auswertestring_abstand = strrep(auswertestring_abstand, 'parameter_sigma', 'zaehler1');
		auswertestring_semrichtig = strrep(auswertestring_semrichtig, 'parameter_sigma', 'zaehler1');
		auswertestring_semabstand = strrep(auswertestring_semabstand, 'parameter_sigma', 'zaehler1');
		anz1 = numel(sigma_vek);
		xstring = '\sigma';
		xvek = sigma_vek;
	else
		error('Fehlerhafter Wert für unabh_variable!')
	end
	if strcmp(variation, 'alpha')
		auswertestring_richtig = strrep(auswertestring_richtig, 'parameter_alpha', 'zaehler2');
		auswertestring_abstand = strrep(auswertestring_abstand, 'parameter_alpha', 'zaehler2');
		auswertestring_semrichtig = strrep(auswertestring_semrichtig, 'parameter_alpha', 'zaehler2');
		auswertestring_semabstand = strrep(auswertestring_semabstand, 'parameter_alpha', 'zaehler2');
		anz2 = numel(alpha_vek);
		legend_vek = alpha_vek;
		leginsstring = '\alpha';
	elseif strcmp(variation, 'N')
		auswertestring_richtig = strrep(auswertestring_richtig, 'parameter_N', 'zaehler2');
		auswertestring_abstand = strrep(auswertestring_abstand, 'parameter_N', 'zaehler2');
		auswertestring_semrichtig = strrep(auswertestring_semrichtig, 'parameter_N', 'zaehler2');
		auswertestring_semabstand = strrep(auswertestring_semabstand, 'parameter_N', 'zaehler2');
		anz2 = numel(N_vek);
		legend_vek = N_vek;
		leginsstring = 'N';
	elseif strcmp(variation, 'theta_cc')
		auswertestring_richtig = strrep(auswertestring_richtig, 'parameter_tcc', 'zaehler2');
		auswertestring_abstand = strrep(auswertestring_abstand, 'parameter_tcc', 'zaehler2');
		auswertestring_semrichtig = strrep(auswertestring_semrichtig, 'parameter_tcc', 'zaehler2');
		auswertestring_semabstand = strrep(auswertestring_semabstand, 'parameter_tcc', 'zaehler2');
		anz2 = numel(theta_cc_vek);
		legend_vek = theta_cc_vek;
		leginsstring = '\vartheta_{cc}';
	elseif strcmp(variation, 'sigma')
		auswertestring_richtig = strrep(auswertestring_richtig, 'parameter_sigma', 'zaehler2');
		auswertestring_abstand = strrep(auswertestring_abstand, 'parameter_sigma', 'zaehler2');
		auswertestring_semrichtig = strrep(auswertestring_semrichtig, 'parameter_sigma', 'zaehler2');
		auswertestring_semabstand = strrep(auswertestring_semabstand, 'parameter_sigma', 'zaehler2');
		anz2 = numel(sigma_vek);
		legend_vek = sigma_vek;
		leginsstring = '\sigma';
	else
		error('Fehlerhafter Wert für variation!')
	end
	
	legendstring = 'legend(';
	for gaga = 1:anz2-1
		legendstring = [legendstring '''' leginsstring '=' num2str(legend_vek(gaga)) ''', ' ];
	end
	if numel(gaga) == 0
		gaga = 0
	end
	legendstring = [legendstring '''' leginsstring '=' num2str(legend_vek(gaga+1)) ''')' ];
	
	richtig_mat = zeros(anz2, anz1);
	abstand_mat = zeros(anz2, anz1);
	semabstand_mat = zeros(anz2, anz1);
	semrichtig_mat = zeros(anz2, anz1);
	
	for zaehler1 = 1:anz1
		for zaehler2 = 1:anz2
			eval(auswertestring_richtig);
			eval(auswertestring_abstand);
			eval(auswertestring_semrichtig);
			eval(auswertestring_semabstand);
		end
	end
	
	if strcmp(mittelabstand_plotten, 'ja')
		xvekzwei = [0.01 0.02 0.04 0.06 0.08 0.1 0.125 0.15];
		figure('Position', [400 400 500 600])
		hold on
		for gaga = 1:anz2
			errorbar(xvekzwei, abstand_mat(gaga, 1:8), semabstand_mat(gaga, 1:8), 'Color', farbvek(gaga), 'LineWidth', 4, 'LineStyle', ls_cell{lsindex_vek(gaga)})
		end
		set(gca, 'FontSize', 20)
%		if strcmp(legende_anzeigen, 'ja')
%			eval(legendstring)
%		end
		xlabel(xstring)
		ylabel('Average Distance of spikes from target [ms]')
		if strcmp(unabh_variable, 'theta_cc') || strcmp(variation, 'theta_cc')
			axis([min(xvekzwei) max(xvekzwei) 0 max(theta_cc_vek)])
		else
			axis([min(xvekzwei) max(xvekzwei) 0 theta_cc_vek(parameter_tcc)])
		end
	end
	
	figure('Position', [400 400 800 600])
	hold on
	for gaga = 1:anz2
		errorbar(xvek, richtig_mat(gaga, :), semrichtig_mat(gaga, :), 'Color', farbvek(gaga), 'LineWidth', 4, 'LineStyle', ls_cell{lsindex_vek(gaga)})
	end
	set(gca, 'FontSize', 20)
	line([min(alpha_vek) max(alpha_vek)], [0.9 0.9], 'Color', [0 0 0], 'LineWidth', 2)
	if strcmp(legende_anzeigen, 'ja')
		eval(legendstring)
	end
	xlabel(xstring)
	ylabel('Fraction of recalled spikes')
	axis([min(xvek) max(xvek) 0 1])
	
else % The processed data is not available; recompile it from the raw data
	tic
	
	mittelabstand = zeros(numel(N_vek), numel(alpha_vek), numel(theta_cc_vek), numel(sigma_vek));
	semmittelabstand = zeros(numel(N_vek), numel(alpha_vek), numel(theta_cc_vek), numel(sigma_vek));
	mittelrichtigerkannt = zeros(numel(N_vek), numel(alpha_vek), numel(theta_cc_vek), numel(sigma_vek));
	semmittelrichtigerkannt = zeros(numel(N_vek), numel(alpha_vek), numel(theta_cc_vek), numel(sigma_vek));
	
	parameter_eta = 1
	for parameter_alpha = 1:numel(alpha_vek)
		for parameter_N = 1:numel(N_vek)
			if parameter_N == 4
				affix = affix_N2000;
			else
				affix = affix_kleinesN;
			end
			zaehler_re = 0;
			zaehler_ma = zeros(numel(theta_cc_vek), numel(sigma_vek));
			zwischen_ma = zeros(numel(theta_cc_vek), numel(sigma_vek));
			zwischen_semma = zeros(numel(theta_cc_vek), numel(sigma_vek));
			zwischen_re = zeros(numel(theta_cc_vek), numel(sigma_vek));
			zwischen_semre = zeros(numel(theta_cc_vek), numel(sigma_vek));
			for parameter_lauf = 1:anzahl_durchlaeufe
				try
					load([affix '_pN' num2str(parameter_N) '_pa' num2str(parameter_alpha) '_pe' num2str(parameter_eta)...
						'_Durchgang' num2str(parameter_lauf)]);
					zaehler_re = zaehler_re + 1;
					for parameter_tcc = 1:numel(theta_cc_vek)
						for parameter_sigma = 1:numel(sigma_vek)
							zwischen = richtig_mat(2*parameter_tcc+3, (end-laenge_equi+1):end, parameter_sigma);
							zwischen = zwischen(zwischen < 200);
							if numel(zwischen) ~= 0
								zwischen_ma(parameter_tcc, parameter_sigma) = zwischen_ma(parameter_tcc, parameter_sigma) + mean(zwischen);
								zwischen_semma(parameter_tcc, parameter_sigma) = zwischen_semma(parameter_tcc, parameter_sigma) + mean(zwischen)^2;
								zaehler_ma(parameter_tcc, parameter_sigma) = zaehler_ma(parameter_tcc, parameter_sigma) + 1;
							end
							zwischen_re(parameter_tcc, parameter_sigma) = zwischen_re(parameter_tcc, :, parameter_sigma) ...
								+ mean(richtig_mat(2*parameter_tcc+2, (end-laenge_equi+1):end, parameter_sigma));
							zwischen_semre(parameter_tcc, parameter_sigma) = zwischen_semre(parameter_tcc, :, parameter_sigma) ...
								+ mean(richtig_mat(2*parameter_tcc+2, (end-laenge_equi+1):end, parameter_sigma))^2;
						end
					end
				end
			end
			if zaehler_re ~= 0
				zwischen_ma = zwischen_ma./(zaehler_ma);
				zwischen_semma = zwischen_semma./(zaehler_ma - 1);
 				zwischen_semma = sqrt(zwischen_semma - zaehler_ma./(zaehler_ma - 1).*zwischen_ma.^2)./sqrt(zaehler_ma);
				zwischen_re = zwischen_re/zaehler_re;
				zwischen_semre = zwischen_semre/(zaehler_re - 1);
				zwischen_semre = sqrt(zwischen_semre - zaehler_re/(zaehler_re - 1).*zwischen_re.^2)./sqrt(zaehler_re);
			end
			for parameter_tcc = 1:numel(theta_cc_vek)
				for parameter_sigma = 1:numel(sigma_vek)
					mittelabstand(parameter_N, parameter_alpha, parameter_tcc, parameter_sigma) = zwischen_ma(parameter_tcc, parameter_sigma);
					semmittelabstand(parameter_N, parameter_alpha, parameter_tcc, parameter_sigma) = zwischen_semma(parameter_tcc, parameter_sigma);
					mittelrichtigerkannt(parameter_N, parameter_alpha, parameter_tcc, parameter_sigma) = zwischen_re(parameter_tcc, parameter_sigma);
					semmittelrichtigerkannt(parameter_N, parameter_alpha, parameter_tcc, parameter_sigma) = zwischen_semre(parameter_tcc, parameter_sigma);
				end
			end
		end
		fprintf('alpha = %.2f, Zeit ist %d \n', alpha_vek(parameter_alpha), round(toc))
	end
	
	
	save(dateiname, 'mittelabstand', 'mittelrichtigerkannt', 'semmittelabstand', 'semmittelrichtigerkannt')
end
