# Supplementary material for: Learning of Precise Spike Times with Homeostatic Membrane Potential Dependent Synaptic Plasticity
Source: PLoS One. 2016 Feb 22;11(2):e0148948. doi: 10.1371/journal.pone.0148948 (PMC4763343; doi:10.1371/journal.pone.0148948)
Supplement: S1 Complete Code — In the supporting material, embedded in the appropriate folder structure we include our scripts written in Python and Matlab that generate the data used in the figures in this article. Further instructions are included within Readme.txt inside the zip-file. (ZIP) [file pone.0148948.s001.zip › STDPwindow_and_conductance_based_simulation/associative_learning.py]

import numpy as np
import scipy
import matplotlib as plt
from pylab import imread, imsave, savefig
from pylab import *
import sys
import pickle
import time as tm
import os, os.path
import shelve


# iterate time over NT steps;
# inputstring can be 'teach', which refers to the training condition with teacher; 'recall' which refers to recall condition and 'learn' which refers to a training condition without teacher
def runtime(inputstring,U,gs,gf,g_ex,g_in,psp,NT,spikes,muster_ex,muster_in,win,dw):
	syn_in=np.zeros((NT,N_in))	
	psp=np.zeros((NT,N_in))
	dw[:]=0*win
	for t in range(NT-1):
		U[t+1]=U[t]+(-gL*(U[t]-EL)-gs[t]*(U[t]-Es)-gf[t]*(U[t]-Ef)-g_ex[t]*(U[t]-Eex)-g_in[t]*(U[t]-Ein))*dt/Cm
		spikes[t+1]=1*(U[t+1]>thresh)
		too_low=1*(U[t+1]<reset)
		U[t+1]=reset*spikes[t+1]+U[t+1]*(1-spikes[t+1])
		U[t+1]=reset*too_low+U[t+1]*(1-too_low)
		gs[t+1]=gs[t]+(-gs[t])*dt/tau_sl+spikes[t]*dgs/tau_sl
		gf[t+1]=gf[t]+(-gf[t])*dt/tau_f+spikes[t]*dgf/tau_f
		g_ex[t+1]=g_ex[t]+(-g_ex[t])*dt/tau_syn+np.inner(muster_ex[t],wex)
		g_in[t+1]=g_in[t]+(-g_in[t])*dt/tau_syn+np.inner(muster_in[t],win)
		syn_in[t+1]=syn_in[t]+(-syn_in[t]+muster_in[t]/dt)*dt/tau_syn
		psp[t+1]=psp[t]+(-psp[t]+syn_in[t])*dt/tau
		
		if inputstring=='teach': #add teacher input in teaching condition
			if int(t)==int(np.floor(NT/2.0)):
				g_ex[t+1]=g_ex[t+1]+teacher
		
		if inputstring=='teach' or inputstring=='learn': 
			dw[:]=dw[:]-gammas*(psp[t+1]*(U[t+1]>threshLTD)*(U[t+1]-threshLTD))+(psp[t+1]* (U[t+1]<threshLTP)*( threshLTP-U[t+1]))
		
	if inputstring=='teach' or inputstring=='learn': # perform learning in learning condition with or without teacher
			win[:]=win[:]-eta*dw
			win[:]=win[:]*(win[:]>0)
#			print sum(abs(dw))

t0=tm.time()

#parameters of the neuron
EL=-70 
Eex=-40 
Ein=-75 
Es=-75 
Ef=-75 
Cm=.25 
gL=20.
thresh=-50
reset=-75

tau=Cm/gL
tau_syn=0.003
tau_sl=tau
tau_f=tau_syn

dgs=30
dgf=50


dt=0.00001
T=0.2
NT=int(np.ceil(T/dt))


#parameters of learning
gammas=30
eta=.00001
threshLTP=-70
threshLTD=-52

# number of learning steps in different conditions
N_balance=100
N_teach=100
N_unlearn=1000


# number of neurons in each population
N_ex=571
N_in=142

#strength of teacher input
teacher=1200


U=EL*np.ones(NT)
spikes=np.zeros(NT)

# conductances 
g_ex=np.zeros((NT))
g_in=np.zeros((NT))

gs=np.zeros(NT)
gf=np.zeros(NT)

psp=np.zeros((NT,N_in))

win=20000*np.ones(N_in)/N_in
wex=10000*np.random.rand(N_ex)/N_ex

dw=0*win[:]


learning_balance=np.zeros(N_balance)
learning_teach=np.zeros(N_teach)
learning_un=np.zeros(N_unlearn)


#create patterns
muster_ex=np.zeros((NT,N_ex))
muster_in=np.zeros((NT,N_in))


for i in range(N_ex):
	muster_ex[np.random.randint(NT),i]=1
for i in range(N_in):
	muster_in[np.random.randint(NT),i]=1


for i in range(N_balance):
	runtime('learn',U,gs,gf,g_ex,g_in,psp,NT,spikes,muster_ex,muster_in,win,dw)
	print 'balance ', i, ' number of spikes ', sum(spikes)
	learning_balance[i]=sum(abs(dw))	


x=np.arange(len(U))*dt/0.001

plt.figure(figsize=(5,10))
plt.tight_layout
plt.subplot(6,1,1)
plt.plot(np.where(muster_in*dt/0.001)[0],np.where(muster_in)[1]+N_ex,'.', c='blue')
plt.plot(np.where(muster_ex*dt/0.001)[0],np.where(muster_ex)[1],'.', c='red')

plt.ylim([N_ex-400,N_ex+100])
plt.legend(['inh','ex.' ])
plt.ylabel('presynaptic\n neurons')
plt.yticks([])
plt.xticks([])


plt.subplot(6,1,2)
plt.plot(x,U)
plt.plot(x,np.ones(NT)*EL,c='green')
plt.plot(x,np.ones(NT)*threshLTD,c='red')
plt.plot(x,np.ones(NT)*threshLTP,c='red')
plt.ylim([reset,thresh])
plt.text(10, 0.48*(EL+thresh), 'without teacher')
plt.yticks([-50,-60,-70])
plt.xticks([])
plt.text(-35,-60, 'membrane potential', fontsize=20,rotation='vertical')


plt.savefig('learning.png')

for i in range(N_teach):
	runtime('teach',U,gs,gf,g_ex,g_in,psp,NT,spikes,muster_ex,muster_in,win,dw)
	print 'teach ', i, ' sum spikes ', sum(spikes)
	learning_teach[i]=sum(abs(dw))
	if i==0:
		plt.subplot(6,1,3)
		plt.plot(x,U)
		plt.plot(x,np.ones(NT)*EL,c='green')
		plt.plot(x,np.ones(NT)*threshLTD,c='red')
		plt.plot(x,np.ones(NT)*threshLTP,c='red')
		plt.ylim([reset,thresh])
		plt.text(10, 0.48*(EL+thresh), 'before learning')
		plt.yticks([-50,-60,-70])
		plt.xticks([])
		plt.savefig('learning.png')

plt.subplot(6,1,4)
plt.plot(x,U)
plt.plot(x,np.ones(NT)*EL,c='green')
plt.plot(x,np.ones(NT)*threshLTD,c='red')
plt.plot(x,np.ones(NT)*threshLTP,c='red')
plt.ylim([reset,thresh])
plt.text(10, 0.48*(EL+thresh), 'after learning')
plt.yticks([-50,-60,-70])
plt.xticks([])


runtime('test',U,gs,gf,g_ex,g_in,psp,NT,spikes,muster_ex,muster_in,win,dw)

plt.subplot(6,1,5)
plt.plot(x,U)
plt.plot(x,np.ones(NT)*EL,c='green')
plt.plot(x,np.ones(NT)*threshLTD,c='red')
plt.plot(x,np.ones(NT)*threshLTP,c='red')
plt.ylim([reset,thresh])
plt.text(10, 0.48*(EL+thresh), 'recall')
plt.yticks([-50,-60,-70])
plt.xticks([])

plt.savefig('learning.png')


for i in range(N_unlearn):
	print 'unlearn ', i, ' number of spikes ', sum(spikes)
	runtime('learn',U,gs,gf,g_ex,g_in,psp,NT,spikes,muster_ex,muster_in,win,dw)
	learning_un[i]=sum(abs(dw))
plt.subplot(6,1,6)
plt.plot(x,U)
plt.plot(x,np.ones(NT)*EL,c='green')
plt.plot(x,np.ones(NT)*threshLTD,c='red')
plt.plot(x,np.ones(NT)*threshLTP,c='red')
plt.ylim([reset,thresh])
plt.text(10, 0.48*(EL+thresh), 'after learning without teacher')
plt.yticks([-50,-60,-70])
plt.xlabel('time (ms)')


plt.savefig('learning.png')
plt.savefig('learning.eps')

figure('learning')
plt.subplot(3,1,1)
plt.plot(learning_balance/learning_balance[0])
plt.ylim([0,1])
plt.subplot(3,1,2)
plt.plot(learning_teach/learning_teach[0])
plt.ylim([0,1])
plt.subplot(3,1,3)
plt.plot(learning_un/learning_un[0])
plt.ylim([0,1])


plt.show()
