# Supplementary material for: Learning of Precise Spike Times with Homeostatic Membrane Potential Dependent Synaptic Plasticity
Source: PLoS One. 2016 Feb 22;11(2):e0148948. doi: 10.1371/journal.pone.0148948 (PMC4763343; doi:10.1371/journal.pone.0148948)
Supplement: S1 Complete Code — In the supporting material, embedded in the appropriate folder structure we include our scripts written in Python and Matlab that generate the data used in the figures in this article. Further instructions are included within Readme.txt inside the zip-file. (ZIP) [file pone.0148948.s001.zip › STDPwindow_and_conductance_based_simulation/stdp_curve.py]

#!/glocal/python2/bin/python

import numpy as np
import scipy
import matplotlib as plt
from pylab import imread, imsave, savefig
from pylab import *
#import abb
import sys
import pickle
import time as tm
import os, os.path
import shelve


t0=tm.time()

N=50
dt=0.00001
thresh=-50
reset=-75


Cm=0.25#nF
gL=20#nS
dgs=30
dgf=50

EL=-55#mV
EK=-75#mV
Eex=-40#mV
EI=-75#mV
Er=EK


tau=Cm/gL
tau_inhib=0.03
tau_syn=0.003
tau_syn_ex=tau_syn
tau_syn_inh=tau_syn
taus=tau
tauf=tau_syn

fac_inhib=0#1.45
delay_t=0.00
delay=delay_t/dt

input_current=0.00

T=0.2
NT=int(T/dt)

Nk=1
eta=0
threshLTP=-70
threshLTD=-52
gamma=30

time_post_spike=0.5*T/dt

psp=(np.arange(tau/dt*10,0,-1))*dt
psp=1/(tau-tau_syn)*(exp(-(psp)/tau)-exp(-(psp)/tau_syn))*dt


V=np.ones(T/dt)*(EL)


syn_ex=5*np.ones(T/dt)
syn_inh=np.zeros(T/dt)

# shape of teacher current
syn_time=np.arange(tau_syn/dt*10)
syn_time=exp(-syn_time*dt/tau_syn)
# adding teacher current to input
syn_ex[NT/2:NT/2+len(syn_time)]+=syn_time*27

# hyperpolarisation conductances
gs=np.zeros(T/dt)
gf=np.zeros(T/dt)


for t in range(1):
	for k in range(Nk):
		spikes=np.zeros(NT)
		for time in range(NT-1):
				
			gs[time+1]=gs[time]+(-gs[time])*dt/taus
			gf[time+1]=gf[time]+(-gf[time])*dt/tauf
						
		
			V[time+1]=V[time]+(-gL*(V[time]-EL)-gs[time]*(V[time]-EK)-gf[time]*(V[time]-Er)-(V[time]-Eex)*syn_ex[time]-(V[time]-EI)*syn_inh[time])*dt/Cm
			if V[time+1]>thresh: 
				spikes[time+1]=1
				V[time+1]=reset
				gs[time+1]+=dgs/taus
				gf[time+1]+=dgf/tauf

# calculate weight 
stdp_minus=gamma*np.convolve((V>threshLTD)*(V-threshLTD),psp)
stdp_plus=np.convolve((V<threshLTP)*( threshLTP-V),psp)


fs=30
axis_t=dt/0.001*(np.arange(len(stdp_minus))-np.where(spikes)[0]-len(psp))
figure('stdp_paper')
plot(axis_t, stdp_minus-stdp_plus)
xlim([-60, 60])
xlabel('$t_{pre}-t_{post}$ (ms)', fontsize=fs)
ylabel('$\Delta w$', fontsize=fs)
xticks(fontsize=fs)
plt.yticks([])
tight_layout()
savefig('stdp_'+str(fs)+'.eps')

show()
close('all')
